# Supplementary material for: Candida albicans-Induced Epithelial Damage Mediates Translocation through Intestinal Barriers
Source: mBio. 2018 Jun 5;9(3):e00915-18. doi: 10.1128/mBio.00915-18 (PMC5989070; doi:10.1128/mBio.00915-18)
Supplement: DATA SET S1 [file mbo003183909sd1.xlsx]

## Sheet: Mutants from Noble et al. 2010
Mutant	Orf	Mean LDH (% high control)	Gene		Data Set S1: C. albicans mutants screened for epithelial damage using Caco-2 cells via LDH assay.
774	ORF19.4640	0	PWP1		The mean LDH in % high control is shown for each mutant strain tested, with further information about the deleted Orf.
1035	ORF19.6927	0	PEP8		Noble collection (663 mutants in total)
1045	ORF19.7020	0	KEX1		Wild type cytotoxicity: 26.56 ±5.48 % (mean LDH % high control)
209	ORF19.191	0.171122	KIC1		104 mutants (<15.6 % cytotoxicity), which caused significantly lower damage to Caco-2 cells (red)
660	ORF19.3829	0.788213	PHR1		51 mutants (>37.52 % cytotoxicity), which caused significantly higher damage to Caco-2 cells (green)
225	ORF19.290	0.789568	KRE5
1119	ORF19.7610	0.843077	PTP3
71	ORF19.3335	1.07242
690	ORF19.4056	1.15156	BRG1
791	ORF19.4755	1.4557	KEX2
277	ORF19.728	1.71164	TSC11
493	ORF19.2378	1.83047	PKR1
761	ORF19.4545	2.29887	SWI4
1095	ORF19.7381	2.67603	AHR1
1064	ORF19.7186	3.04623	CLB4
583	ORF19.3203	3.20533	RCY1
674	ORF19.3944	3.52864	GRR1
584	ORF19.3207	3.78643	CCN1
287	ORF19.783	3.80081	NEO1
726	ORF19.4292	4.23112
812	ORF19.4890	4.74943	CLA4
193	ORF19.30	4.80664	SPF1
461	ORF19.2115	4.81787
1138	ORF19.11256	5.38671	PPG1
750	ORF19.4471	5.51588
229	ORF19.328	6.23508	NPR2
497	ORF19.2444	6.24948	CHS7
265	ORF19.663	7.70595	GIN4
734	ORF19.4353	8.37646	ULP2
562	ORF19.3049	8.92288	SPS1
904	ORF19.5662	8.97103	PEP7
779	ORF19.4670	9.06945	CAS5
578	ORF19.3182	9.21567	GIS2
956	ORF19.6124	9.62698	ACE2
415	ORF19.1814	9.64527	STT4
590	ORF19.3283	9.76036	OAR1
1069	ORF19.7214	9.90894
131	ORF19.6143	10.0028	FAO1
175	ORF19.10841	10.0903	POX18
1074	ORF19.7247	10.0917	RIM101
134	ORF19.6327	10.0918	HET1
275	ORF19.723	10.1984	BCR1
208	ORF19.176	10.2789	OPT4
534	ORF19.2781	10.737
579	ORF19.3187	10.8381	ZNC1
473	ORF19.2245	11.0829	YPT72
401	ORF19.1702	11.1036	ARF3
53	ORF19.2461	11.1622	PRN4
149	ORF19.7550	11.5837	IFA14
1099	ORF19.7391	11.8216	OCH1
678	ORF19.3995	11.9222	RIM13
563	ORF19.3060	11.9263	SWP1
379	ORF19.1567	11.9945
200	ORF19.101	12.0328	RIM9
1070	ORF19.7218	12.2636	RBE1
183	ORF19.12247	12.3379
680	ORF19.4002	12.3588	DUN1
218	ORF19.217	12.4482
808	ORF19.4859	12.5014
1089	ORF19.7347	12.5969
568	ORF19.3108	12.674	MGT1
273	ORF19.698	12.7636
544	ORF19.2886	12.7696	CEK1
1057	ORF19.7098	12.7992
1086	ORF19.7329	12.9604
1108	ORF19.7475	12.9907	PHO81
535	ORF19.2787	13.1145	PRY1
587	ORF19.3237	13.3117
143	ORF19.7114	13.3818	CSA1
117	ORF19.5449	13.5035
207	ORF19.173	13.5347
60	ORF19.2805	13.7477
728	ORF19.4308	13.8479	HSL1
1030	ORF19.6838	13.8603
249	ORF19.548	13.8872	CDC10
1058	ORF19.7105	13.9226	FAR1
621	ORF19.3534	14.0564	RHO3
529	ORF19.2753	14.1276
210	ORF19.192	14.1878
796	ORF19.4785	14.1892	PTC1
1044	ORF19.7017	14.3007	YOX1
1075	ORF19.7281	14.3698	PDK2
195	ORF19.50	14.3858
174	ORF19.10665	14.6895
145	ORF19.7314	14.7443	CDG1
1056	ORF19.7096	14.7811
130	ORF19.6037	14.7992	ASM3
452	ORF19.2064	14.8915
1020	ORF19.6741	14.9199
188	ORF19.13064	14.9813
536	ORF19.2797	14.9902
72	ORF19.3374	15.1	ECE1
706	ORF19.4182	15.1279
573	ORF19.3122	15.2323	ARR3
1059	ORF19.7112	15.2989	FRP2
239	ORF19.431	15.3152
253	ORF19.564	15.3185	KAR3
240	ORF19.433	15.3895
226	ORF19.299	15.4558	ECM14
402	ORF19.1718	15.4594
1036	ORF19.6928	15.4876	SAP9
203	ORF19.137	15.5053
133	ORF19.6249	15.5312	HAK1
567	ORF19.3105	15.5603
204	ORF19.138	15.6179	FIG1
91	ORF19.4680	15.6499
84	ORF19.4104	15.752
12	ORF19.762	15.801
1038	ORF19.6951	15.8925
164	ORF19.9470	15.9017	FAV3
269	ORF19.682	15.9393
1037	ORF19.6948	16.0853	CCC1
1040	ORF19.6985	16.0877	TEA1
83	ORF19.4072	16.1484	IFF6
1050	ORF19.7049	16.1536	CYB5
360	ORF19.1373	16.1589	INP51
232	ORF19.341	16.1765
852	ORF19.5207	16.1789
211	ORF19.194	16.274
224	ORF19.268	16.2977
624	ORF19.3575	16.315	CDC19
332	ORF19.1185	16.4172
397	ORF19.1671	16.5044	UTR2
1043	ORF19.6996	16.5116
1107	ORF19.7472	16.521	IFF4
1039	ORF19.6980	16.5392
299	ORF19.844	16.5411	STE11
742	ORF19.4424	16.5551	PHO100
1049	ORF19.7033	16.6211
419	ORF19.1825	16.6243
1068	ORF19.7208	16.7157	CSK1
1066	ORF19.7196	16.7614
826	ORF19.4984	16.7715
171	ORF19.10004	16.7849	PRN1
233	ORF19.348	16.8076	SKN2
561	ORF19.3029	16.9843
496	ORF19.2443	17.0073	RGD1
119	ORF19.5509	17.0137
1149	ORF19.13191	17.0906	SNF4
1076	ORF19.7282	17.0979	PEX13
255	ORF19.575	17.1381	HYR3
459	ORF19.2094	17.1534	PDR6
144	ORF19.7288	17.2119
116	ORF19.5404	17.2574	FLO9
595	ORF19.3345	17.2836	SIZ1
276	ORF19.726	17.3284	PPZ1
52	ORF19.2429	17.3851
270	ORF19.691	17.4079	GPD2
589	ORF19.3279	17.4411	HYR4
1090	ORF19.7349	17.452	CHS4
251	ORF19.557	17.4689
352	ORF19.1341	17.4756	PRR2
221	ORF19.242	17.4913	SAP8
342	ORF19.1270	17.5163
1028	ORF19.6817	17.5745	FCR1
77	ORF19.3874	17.5866
1073	ORF19.7228	17.5999
67	ORF19.2904	17.6335
138	ORF19.6673	17.6766	HEX1
318	ORF19.1036	17.6845	MNS1
256	ORF19.584	17.6946
403	ORF19.1725	17.6956
74	ORF19.3402	17.7071	FPG1
1016	ORF19.6720	17.7159
340	ORF19.1264	17.727	CFL2
1088	ORF19.7342	17.7537	AXL1
205	ORF19.156	17.8303	FGR51
519	ORF19.2686	17.8788
148	ORF19.7516	17.8843
533	ORF19.2777	17.9294
364	ORF19.1411	17.9465
380	ORF19.1573	17.96
1152	ORF19.13757	17.9841	ATS1
756	ORF19.4524	18.0448
8	ORF19.380	18.0711
82	ORF19.4066	18.0782
331	ORF19.1173	18.1126
28	ORF19.1365	18.1336
1143	ORF19.11726	18.1549	ZCF22
222	ORF19.255	18.2009
73	ORF19.3380	18.2224	HWP2
389	ORF19.1623	18.2431	CAP1
526	ORF19.2726	18.2447
552	ORF19.2961	18.2579
301	ORF19.852	18.2755	SAP98
1083	ORF19.7318	18.2793
180	ORF19.11912	18.3207	CPH1
274	ORF19.701	18.35	CFL11
215	ORF19.207	18.4477	PGA55
1052	ORF19.7071	18.4738	FGR2
625	ORF19.3592	18.487	JEM1
90	ORF19.4592	18.4919	HSX11
1093	ORF19.7370	18.4967
1100	ORF19.7397	18.5468
366	ORF19.1443	18.5546	PLB4
37	ORF19.1634	18.5712
66	ORF19.2868	18.5925
126	ORF19.5674	18.5979	PGA10
382	ORF19.1577	18.6457
217	ORF19.215	18.6488
1079	ORF19.7305	18.6592
1144	ORF19.11882	18.6928	PGA49
585	ORF19.3212	18.7395	MID1
486	ORF19.2315	18.7471
19	ORF19.993	18.7935
1080	ORF19.7310	18.8017
241	ORF19.449	18.821
92	ORF19.4688	18.8249	DAG7
1042	ORF19.6990	18.8258
127	ORF19.5728	18.8902
1061	ORF19.7115	18.8952	SAC7
1147	ORF19.12525	18.9184	SMI1
261	ORF19.641	18.9893
64	ORF19.2838	19.1322
308	ORF19.896	19.175	CHK1
991	ORF19.6514	19.1962	CUP9
335	ORF19.1219	19.2082
569	ORF19.3111	19.2108	PRA1
521	ORF19.2697	19.229
51	ORF19.2284	19.2425
121	ORF19.5565	19.2492
658	ORF19.3811	19.2616	GYP1
85	ORF19.4118	19.2845	CNT
362	ORF19.1392	19.2863
264	ORF19.660	19.2965
155	ORF19.8009	19.3453
1084	ORF19.7320	19.3536	LIP7
40	ORF19.1797	19.3728
602	ORF19.3404	19.3799
612	ORF19.3449	19.4097
564	ORF19.3066	19.4241	ENG1
795	ORF19.4772	19.4631	SSU81
551	ORF19.2952	19.4642	EXG2
197	ORF19.95	19.556
1137	ORF19.10711	19.582	PIK1
69	ORF19.3156	19.5922
605	ORF19.3417	19.6073	ACF2
376	ORF19.1510	19.6602
271	ORF19.695	19.6668	RGS2
300	ORF19.846	19.6729
1072	ORF19.7224	19.7046
21	ORF19.1049	19.7112
737	ORF19.4376	19.7213
140	ORF19.6729	19.7562	TIP120
1085	ORF19.7328	19.7665
48	ORF19.2281	19.8044
102	ORF19.4856	19.8339	LIP3
305	ORF19.872	19.8777
532	ORF19.2771	19.8855	BEM3
216	ORF19.209	19.9011	DFG10
361	ORF19.1382	19.9302	YEA4
118	ORF19.5499	19.9319
1023	ORF19.6784	19.9999	PGA32
341	ORF19.1267	20.0144
377	ORF19.1515	20.0452	CHT4
272	ORF19.696	20.0552	STE2
512	ORF19.2612	20.056
111	ORF19.5234	20.0838	RBD1
236	ORF19.403	20.0883	PCL2
816	ORF19.4916	20.0966
78	ORF19.3878	20.1125
32	ORF19.1502	20.1173
472	ORF19.2237	20.1478	SPR1
257	ORF19.587	20.1879
367	ORF19.1445	20.1915	ESC4
469	ORF19.2200	20.1938
604	ORF19.3412	20.203	ATG15
344	ORF19.1276	20.2758
1094	ORF19.7374	20.2781	CTA4
79	ORF19.3894	20.3031
45	ORF19.2156	20.3032	NAG1
582	ORF19.3201	20.346	MTLA1
55	ORF19.2463	20.367	PRN2
70	ORF19.3290	20.5028
825	ORF19.4982	20.5098
381	ORF19.1576	20.5342
101	ORF19.4831	20.5457
755	ORF19.4496	20.6496
558	ORF19.3012	20.6761	ARO80
311	ORF19.942	20.7045	KRE62
995	ORF19.6553	20.7407
1001	ORF19.6592	20.7663
63	ORF19.2836	20.7678
498	ORF19.2446	20.7716
4	ORF19.260	20.8435	SLD1
42	ORF19.2108	20.9207	SOD6
1007	ORF19.6660	20.922
142	ORF19.6899	20.9391
1109	ORF19.7497	20.9759
65	ORF19.2850	21.0327
890	ORF19.5559	21.0515	STE23
41	ORF19.1860	21.0774	LSC2
22	ORF19.1162	21.0799
27	ORF19.1345	21.1076	LIP8
770	ORF19.4603	21.1105	ARL1
623	ORF19.3574	21.1198
248	ORF19.540	21.1538
593	ORF19.3315	21.2374	CTA9
16	ORF19.899	21.2382
103	ORF19.4933	21.2472	FAD3
247	ORF19.529	21.293
1005	ORF19.6653	21.3552
288	ORF19.794	21.4167
1013	ORF19.6693	21.4452
86	ORF19.4189	21.4493
230	ORF19.333	21.4595	FCY2
181	ORF19.12108	21.4611
34	ORF19.1586	21.5171	FGR22
586	ORF19.3226	21.5348
136	ORF19.6607	21.5455
47	ORF19.2217	21.5642
219	ORF19.220	21.5929	PIR1
237	ORF19.419	21.5963
596	ORF19.3370	21.6313	DOT4
7	ORF19.376	21.6418
746	ORF19.4444	21.6553	PHO15
1087	ORF19.7330	21.6713
324	ORF19.1092	21.7959
707	ORF19.4183	21.8123	MUC1
400	ORF19.1690	21.8326	TOS1
57	ORF19.2500	21.9613
31	ORF19.1449	22.0311
80	ORF19.3901	22.0711
1003	ORF19.6606	22.0889
1134	ORF19.10507	22.1777	XOG1
554	ORF19.2975	22.1868	YPT7
5	ORF19.278	22.2145
2	ORF19.118	22.2417	FAD2
441	ORF19.2020	22.2452	HGT6
363	ORF19.1397	22.2527
499	ORF19.2451	22.2648	PGA45
18	ORF19.936	22.2769
89	ORF19.4567	22.3313
114	ORF19.5352	22.3542
485	ORF19.2312	22.3664
49	ORF19.2282	22.5283
231	ORF19.335	22.5496
147	ORF19.7436	22.6209	AAF1
59	ORF19.2663	22.6775
20	ORF19.1002	22.6949
227	ORF19.301	22.7857	PGA18
765	ORF19.4566	22.7924
44	ORF19.2133	22.8553	LIP4
733	ORF19.4350	22.8849
831	ORF19.5068	22.906
298	ORF19.843	22.915
393	ORF19.1654	22.9249
780	ORF19.4678	22.932
635	ORF19.3665	22.99
129	ORF19.6035	23.0121
513	ORF19.2613	23.0463	ECM4
805	ORF19.4844	23.1053
594	ORF19.3330	23.1264	CRL1
792	ORF19.4765	23.1588	PGA6
68	ORF19.3117	23.2101	CSA2
58	ORF19.2570	23.2135	MCI4
1018	ORF19.6736	23.2348
245	ORF19.469	23.2468	HST7
1082	ORF19.7313	23.2932	SSU1
976	ORF19.6358	23.3043
482	ORF19.2302	23.3099
751	ORF19.4474	23.3156
822	ORF19.4972	23.3454
969	ORF19.6293	23.352
9	ORF19.570	23.3812	IFF8
286	ORF19.782	23.4068
283	ORF19.757	23.4964
24	ORF19.1239	23.5057
391	ORF19.1643	23.5915
778	ORF19.4658	23.7298
540	ORF19.2842	23.7298	GZF3
105	ORF19.5129	23.732
1022	ORF19.6772	23.7515
766	ORF19.4569	23.7785
749	ORF19.4466	23.7803
712	ORF19.4211	23.8539	FET3
687	ORF19.4036	23.8544	APM1
783	ORF19.4720	23.9716	CTR2
150	ORF19.7590	23.9734
315	ORF19.998	24.0114
263	ORF19.649	24.0607
81	ORF19.3919	24.0822
123	ORF19.5636	24.1519	RBT5
998	ORF19.6578	24.1562
490	ORF19.2336	24.172
137	ORF19.6637	24.1747
501	ORF19.2460	24.2157
973	ORF19.6324	24.2242	VID27
806	ORF19.4845	24.2652
708	ORF19.4185	24.3362
517	ORF19.2653	24.4093
975	ORF19.6348	24.5186
404	ORF19.1747	24.5294	KIP2
711	ORF19.4195	24.5377
307	ORF19.895	24.5383	HOG1
293	ORF19.807	24.6517	CHS5
109	ORF19.5173	24.668
776	ORF19.4649	24.7231
911	ORF19.5736	24.7986	ALS5
928	ORF19.5892	24.8385
863	ORF19.5300	24.8824
710	ORF19.4193	24.8975
982	ORF19.6420	24.9269	PGA13
75	ORF19.3611	24.9638
829	ORF19.5020	24.9698
718	ORF19.4248	24.9914
319	ORF19.1040	24.9993	MAD2
282	ORF19.756	25.1089	SAP7
938	ORF19.5968	25.1605	RDI1
405	ORF19.1754	25.1723
881	ORF19.5445	25.176	GLO3
156	ORF19.8477	25.2211	FMO2
994	ORF19.6530	25.2452
736	ORF19.4362	25.251
1091	ORF19.7353	25.2807
888	ORF19.5555	25.283
603	ORF19.3407	25.351
827	ORF19.5001	25.3746	CUP2
814	ORF19.4905	25.5935
1127	ORF19.8979	25.6008
1011	ORF19.6681	25.7229
741	ORF19.4412	25.7559
406	ORF19.1760	25.7653	RAS1
132	ORF19.6238	25.7817
1067	ORF19.7206	25.868	OCA6
1092	ORF19.7359	25.9603	CRZ1
798	ORF19.4805	26.0407
425	ORF19.1907	26.1249	EMC9
722	ORF19.4270	26.1974
618	ORF19.3470	26.3257
11	ORF19.716	26.3343
388	ORF19.1621	26.3344	GPA2
1026	ORF19.6802	26.3473
122	ORF19.5635	26.3486	PGA7
327	ORF19.1124	26.3618
1071	ORF19.7221	26.3654	SET3
686	ORF19.4035	26.4181	PGA4
1145	ORF19.11987	26.4213
96	ORF19.4804	26.4447	LIP2
713	ORF19.4212	26.4763	FET99
124	ORF19.5655	26.491
601	ORF19.3396	26.5073	HCH1
986	ORF19.6449	26.5267
684	ORF19.4015	26.5589	CAG1
213	ORF19.199	26.6114
752	ORF19.4475	26.644	KTR4
886	ORF19.5542	26.6484	SAP6
614	ORF19.3453	26.68
349	ORF19.1314	26.7432
656	ORF19.3799	26.7747
206	ORF19.166	26.8358	ASG1
740	ORF19.4407	26.8699
694	ORF19.4089	26.8717	SGT1
927	ORF19.5874	27.1102
905	ORF19.5673	27.1473	OPT7
39	ORF19.1710	27.1841
357	ORF19.1364	27.3541
701	ORF19.4157	27.389	SPS20
36	ORF19.1625	27.444
692	ORF19.4084	27.4444	KIS1
828	ORF19.5014	27.6165
246	ORF19.524	27.6437
1128	ORF19.9111	27.829
350	ORF19.1317	27.8349	OSH3
782	ORF19.4707	27.9032
709	ORF19.4188	28.0389	NMD5
522	ORF19.2699	28.1241	ABP1
279	ORF19.731	28.2555	EMP46
705	ORF19.4175	28.3576	TOK1
854	ORF19.5224	28.3601
394	ORF19.1656	28.394
769	ORF19.4593	28.4029	RGA2
1123	ORF19.267	28.424
242	ORF19.459	28.5142	ADP1
777	ORF19.4655	28.5815	OPT6
1019	ORF19.6738	28.6297	VAN1
882	ORF19.5477	28.8124
980	ORF19.6411	28.8311
657	ORF19.3803	28.8318	MNN22
285	ORF19.764	28.8678
823	ORF19.4975	28.8756	HYR1
978	ORF19.6376	28.8928	PTC5
895	ORF19.5593	28.9032
1078	ORF19.7304	28.9263
1148	ORF19.12589	28.9448	RBR3
46	ORF19.2157	29.0409	DAC1
1125	ORF19.8650	29.0601	IFD6
896	ORF19.5600	29.0661
748	ORF19.4459	29.1565
1121	ORF19.7668	29.1745	MAL2
104	ORF19.4934	29.2203	OP4
1098	ORF19.7388	29.2367	PBS2
972	ORF19.6318	29.2451
661	ORF19.3839	29.3873	SAP10
570	ORF19.3112	29.414	ZRT1
1006	ORF19.6654	29.4483
1133	ORF19.10341	29.5144	RFG1
520	ORF19.2695	29.529	UBR1
916	ORF19.5759	29.5701	SNQ2
106	ORF19.5140	29.6427
988	ORF19.6481	29.6439	YPS7
280	ORF19.751	29.7305
1	ORF19.113	29.7339	CIP1
655	ORF19.3794	29.7374	CSR1
100	ORF19.4823	29.8554	LIP6
819	ORF19.4941	29.9383	TYE7
23	ORF19.1171	29.9448
1117	ORF19.7574	29.9922
62	ORF19.2821	29.9927
859	ORF19.5285	30.0139	PST3
99	ORF19.4822	30.0502	LIP10
1031	ORF19.6842	30.0851
952	ORF19.6053	30.173	CIS2
508	ORF19.2538	30.1832	PTC2
917	ORF19.5760	30.1937	IHD1
665	ORF19.3854	30.2434
946	ORF19.6018	30.3465	LRO1
372	ORF19.1490	30.3626	MSB2
112	ORF19.5258	30.3661
1141	ORF19.11270	30.4051	FGR10
767	ORF19.4573	30.418
699	ORF19.4135	30.4339	PRC2
333	ORF19.1187	30.4715	CPH2
894	ORF19.5588	30.5374	PGA60
1054	ORF19.7086	30.7061
1124	ORF19.8485	30.792	RAD32
861	ORF19.5291	30.9781
451	ORF19.2063	31.0083
6	ORF19.287	31.0861
809	ORF19.4866	31.128	CPP1
427	ORF19.1920	31.1607
868	ORF19.5334	31.1823
992	ORF19.6526	31.2019
1114	ORF19.7554	31.4173
910	ORF19.5729	31.4802	FGR17
926	ORF19.5855	31.5161	MBP1
794	ORF19.4771	31.5447
664	ORF19.3845	31.5586	FGR3
17	ORF19.931	31.6263
671	ORF19.3912	31.6369	GLN3
507	ORF19.2534	31.639	PIN4
228	ORF19.305	31.6913
724	ORF19.4284	31.7309	BUR2
870	ORF19.5342	31.7961
1046	ORF19.7023	31.8251
1009	ORF19.6678	32.0534
652	ORF19.3765	32.1146	RAX2
281	ORF19.753	32.1432
1010	ORF19.6680	32.1483	FGR27
900	ORF19.5643	32.1831	ECM7
873	ORF19.5399	32.1845	IFF11
1111	ORF19.7510	32.2806	KIN2
294	ORF19.815	32.2927	DCK1
643	ORF19.3710	32.5879	YHB5
395	ORF19.1665	32.6143	MNT1
481	ORF19.2297	32.6265	ARL3
931	ORF19.5903	32.6593	RAX1
804	ORF19.4843	32.7037
1132	ORF19.10080	32.7934	TRP2
857	ORF19.5251	32.8157
523	ORF19.2703	32.8806
951	ORF19.6038	32.9908
843	ORF19.5170	33.1202	ENA21
908	ORF19.5714	33.1404	SAP1
941	ORF19.5992	33.1589	WOR2
374	ORF19.1497	33.1959
683	ORF19.4014	33.2118
1032	ORF19.6874	33.3324
851	ORF19.5200	33.3738	SIT4
893	ORF19.5585	33.4302	SAP5
935	ORF19.5942	33.6593
970	ORF19.6313	33.7913	MNT4
902	ORF19.5651	33.8204
477	ORF19.2265	33.8946
788	ORF19.4744	33.945
918	ORF19.5776	34.1503	TOM1
120	ORF19.5547	34.2214
295	ORF19.816	34.3195	DCK2
989	ORF19.6502	34.4975
630	ORF19.3618	34.5427	YWP1
1112	ORF19.7523	34.5587	MKC1
874	ORF19.5401	34.6067
688	ORF19.4041	34.7161	PEX4
847	ORF19.5181	34.8082	NIK1
638	ORF19.3680	34.9428	SEP7
600	ORF19.3395	34.9888
860	ORF19.5286	35.1221	YCP4
897	ORF19.5634	35.1338	FRP1
957	ORF19.6182	35.1979
747	ORF19.4445	35.2721
932	ORF19.5915	35.3102
214	ORF19.206	35.351
1139	ORF19.11257	35.5775	SSK2
667	ORF19.3863	35.7242
901	ORF19.5644	35.7456
977	ORF19.6365	35.8279	PTP1
98	ORF19.4821	35.8337	LIP1
787	ORF19.4738	35.867
607	ORF19.3422	36.0351	FMP27
266	ORF19.669	36.2489	PRM1
921	ORF19.5813	36.2579
943	ORF19.6001	36.4535	SAP3
919	ORF19.5782	36.5668
1110	ORF19.7503	36.617	CDA2
811	ORF19.4869	36.6822	SFU1
925	ORF19.5851	36.7833	STE13
990	ORF19.6506	36.8291
884	ORF19.5485	36.9649	MEC3
636	ORF19.3667	37.1678
962	ORF19.6219	37.2297
639	ORF19.3693	37.3352	PGA5
940	ORF19.5975	37.4269
966	ORF19.6245	37.6024
716	ORF19.4242	37.934	CST20
619	ORF19.3488	38.072
95	ORF19.4774	38.0928	AOX1
837	ORF19.5138	38.2107	IFA21
93	ORF19.4758	38.2875
528	ORF19.2752	38.5945	ADR1
642	ORF19.3707	38.7643	YHB1
644	ORF19.3720	38.7818
675	ORF19.3966	38.9262	CRH12
704	ORF19.4174	39.0334
609	ORF19.3434	39.1613
934	ORF19.5940	39.1841
199	ORF19.100	39.2807
856	ORF19.5247	39.281
845	ORF19.5178	39.4318	ERG5
370	ORF19.1471	39.4506	COX4
676	ORF19.3982	39.524
960	ORF19.6202	39.7567	RBT4
673	ORF19.3936	39.9097
629	ORF19.3615	40.1633
651	ORF19.3763	40.2168
511	ORF19.2605	40.3707
875	ORF19.5406	40.7347
672	ORF19.3928	40.9535
599	ORF19.3384	40.9674
681	ORF19.4011	40.9838
646	ORF19.3736	41.158	KAR4
903	ORF19.5661	41.6406	PTC7
924	ORF19.5848	41.9553
592	ORF19.3311	42.3893	IFD3
867	ORF19.5326	42.5287
610	ORF19.3438	44.0206
645	ORF19.3722	44.5508
550	ORF19.2941	44.5793	SCW4
869	ORF19.5338	45.7588	GAL4
606	ORF19.3418	45.9233
107	ORF19.5141	46.6944
506	ORF19.2517	48.5082
243	ORF19.460	48.7811	CEK2
650	ORF19.3753	49.1422	SEF1
505	ORF19.2492	49.8406	STE3
942	ORF19.5994	52.318	RHB1
504	ORF19.2484	52.5929
670	ORF19.3895	52.7184	CHT2
944	ORF19.6011	53.2621	SIN3
669	ORF19.3885	54.1719
786	ORF19.4729	55.1353
682	ORF19.4012	56.6975	PCL5
963	ORF19.6232	60.1416	NPR1
855	ORF19.5241	71.666	SNT1

## Sheet: Mutants from Homann et al. 2009
Mutant	Orf	Mean LDH (% high control)	Gene		Data Set S1: C. albicans deletion mutants screened for damage ability on Caco-2 cells via LDH assay.
X156	orf19.610	0.0049456	EFG1		The mean LDH in % high control is shown for each mutant strain tested, with further information about the deleted Orf.
X115	orf19.5908	0.29179	TEC1		Homann collection (299 mutants in total)
X110	orf19.4998	0.363985	ROB1		Wild type cytotoxicity: 32.12 ± 9.56 % (mean LDH % high control)
X103	orf19.3063	1.13932			27 mutants (<12.98 % cytotoxicity), which caused significantly lower damage to Caco-2 cells (red)
X132	orf19.7381	1.67317			1 mutant (>51.24 % cytotoxicity), which caused significantly higher damage to Caco-2 cells (green)
Y95	orf19.2119	2.18643	NDT80
X137	orf19.723	3.82847	BCR1
X155	orf19.3252	5.18561
X94	orf19.2088	5.817	DPB4
Y59	orf19.6124	6.8161	ACE2
X126	orf19.7247	7.39193	RIM101
X162	orf19.4961	7.61599	STP2
Y22	orf19.4056	7.71085	GAT2
Y94	orf19.2088	7.73728	DPB4
Y77	orf19.391	7.84074	UPC2
X134	orf19.4545	9.3544	SWI4
X124	orf19.6985	9.59138	TEA1
X139	orf19.1275	10.4525	GAT1
Y4	orf19.1253	10.4884	PHO4
X4	orf19.1253	10.7543	PHO4
X128	orf19.7436	11.4344	AAF1
X152	orf19.2054	11.5498	FGR15
X97	orf19.2476	11.634
X136	orf19.173	11.8131
X125	orf19.7150	11.9938	NRG1
X140	orf19.1623	12.7241	CAP1
X116	orf19.5910	12.8768
X158	orf19.1773	13.0921
X151	orf19.1577	13.4588
Y71	orf19.7518	13.5295
X130	orf19.4766	13.6185
X143	orf19.2612	14.0568
X113	orf19.5558	14.1124
X153	orf19.3012	14.7206
X141	orf19.1718	14.9722
X148	orf19.1227	15.5807
X135	orf19.4573	15.879
Y58	orf19.6102	16.0848
X149	orf19.1255	16.1519
X117	orf19.6109	16.1815
X150	orf19.1497	16.2034
Y60	orf19.6182	16.2882
X144	orf19.3182	16.4302
X154	orf19.4649	16.4955
X147	orf19.4869	16.7645
X164	orf19.2747	16.863
X146	orf19.4767	16.9125
X142	orf19.2315	16.9711
Y47	orf19.5498	17.0072
Y11	orf19.3190	17.0659
X112	orf19.5343	17.299
Y36	orf19.4853	17.4254
X82	orf19.909	17.4515
X118	orf19.6121	17.4716
X119	orf19.6680	17.478
X161	orf19.4776	17.5416
X123	orf19.6888	17.7774
Y72	orf19.7570	17.8803
X111	orf19.5249	17.9282
X165	orf19.3986	18.469
Y70	orf19.7374	18.6477
X127	orf19.7401	18.7714
X22	orf19.4056	19.1399
X160	orf19.2743	19.1503
X129	orf19.3193	19.3024
X106	orf19.3794	19.4825
X131	orf19.7371	19.5096
Y96	orf19.2356	19.5532
Y83	orf19.971	19.6192
X114	orf19.5729	19.6979
X120	orf19.6781	19.876
Y110	orf19.4998	20.1303
X163	orf19.3865	20.1318
X122	orf19.6817	20.3586
X121	orf19.6798	20.3623
Y48	orf19.5548	20.4336
X100	orf19.2808	20.4387
X133	orf19.3187	20.473
X159	orf19.1757	20.6544
Y35	orf19.4778	20.8225
X105	orf19.3625	20.829
X101	orf19.2842	21.2948
X86	orf19.1168	21.371
Y24	orf19.4166	21.8203
X145	orf19.3736	22.1523
X92	orf19.1926	22.3792
Y113	orf19.5558	22.403
Y46	orf19.5380	22.638
Y115	orf19.5908	22.7271
Y20	orf19.3969	23.1356
Y33	orf19.4670	23.1885
Y92	orf19.1926	23.2179
Y121	orf19.6798	23.3871
X99	orf19.2753	23.8994
X98	orf19.2745	24.0441
Y61	orf19.6514	24.1312
Y37	orf19.4941	24.3215
Y132	orf19.7381	24.4102
Y23	orf19.4145	24.8212
X104	orf19.3127	24.9472
Y52	orf19.5917	24.9912
Y69	orf19.7372	25.0788
X108	orf19.4647	25.4553
Y82	orf19.909	25.5525
X157	orf19.1150	25.8298
Y56	orf19.5992	26.2171
Y81	orf19.837.1	26.2206
X90	orf19.1543	26.2528
Y12	orf19.3305	26.2959
X40	orf19.5026	26.336
Y74	orf19.166	26.3889
Y50	orf19.5849	26.4047
Y80	orf19.681	26.8361
Y75	orf19.217	26.9097
Y49	orf19.5651	26.9291
Y62	orf19.6824	26.9344
X93	orf19.1973	27.2013
Y34	orf19.4722	27.4178
X56	orf19.5992	27.6696
Y137	orf19.723	27.7255
X29	orf19.4450	27.8083
Y126	orf19.7247	27.8661
Y51	orf19.5855	27.8661
X55	orf19.5975	27.9308
Y45	orf19.5338	27.9439
X41	orf19.5097	27.9785
X43	orf19.5251	28.1386
Y73	orf19.7583	28.1511
X89	orf19.1496	28.1564
Y57	orf19.6038	28.2414
Y2	orf19.921	28.3165
Y40	orf19.5026	28.33
Y54	orf19.5940	28.3592
Y32	orf19.4662	28.4102
Y26	orf19.4251	28.6287
X57	orf19.6038	28.649
Y63	orf19.6874	28.7722
Y111	orf19.5249	28.8267
Y27	orf19.4288	28.8441
X20	orf19.3969	28.9173
Y8	orf19.2730	28.9783
Y165	orf19.3986	29.0298
X87	orf19.1228	29.0518
X54	orf19.5940	29.1738
Y78	orf19.431	29.1771
Y39	orf19.5001	29.2214
X58	orf19.6102	29.4049
Y134	orf19.4545	29.4359
Y76	orf19.255	29.5212
Y103	orf19.3063	29.5452
Y10	orf19.3188	29.6121
X46	orf19.5380	29.6373
X42	orf19.5133	29.7512
Y55	orf19.5975	29.8804
X91	orf19.1685	29.9672
Y30	orf19.4524	29.9915
Y116	orf19.5910	30.0451
Y18	orf19.3912	30.0526
Y112	orf19.5343	30.0607
Y38	orf19.4972	30.0666
X53	orf19.5924	30.0707
X5	orf19.1499	30.1923
X52	orf19.5917	30.2046
X102	orf19.2961	30.3416
X32	orf19.4662	30.4064
Y9	orf19.2748	30.4413
Y143	orf19.2612	30.5761
Y68	orf19.7359	30.5916
X50	orf19.5849	30.6382
Y7	orf19.2647	30.7544
Y79	orf19.517	30.786
Y144	orf19.3182	30.9315
X88	orf19.1274	31.055
Y93	orf19.1973	31.0687
X64	orf19.7017	31.1318
X33	orf19.4670	31.1388
X17	orf19.3876	31.1602
Y64	orf19.7017	31.1731
X34	orf19.4722	31.3025
Y31	orf19.4568	31.3462
Y142	orf19.2315	31.3532
Y3	orf19.1069	31.3549
Y19	orf19.3928	31.4006
X49	orf19.5651	31.5296
Y14	orf19.3434	31.6202
Y114	orf19.5729	31.6461
X51	orf19.5855	31.7494
X61	orf19.6514	31.7569
Y5	orf19.1499	31.8132
Y21	orf19.4000	31.9413
Y125	orf19.7150	31.9429
Y104	orf19.3127	31.9663
Y17	orf19.3876	31.9834
Y42	orf19.5133	32.0147
X28	orf19.4438	32.0448
Y53	orf19.5924	32.0798
Y6	orf19.2646	32.0975
Y67	orf19.7319	32.2194
X30	orf19.4524	32.2756
Y87	orf19.1228	32.2834
X44	orf19.5326	32.2963
X27	orf19.4288	32.3099
X45	orf19.5338	32.3299
Y120	orf19.6781	32.388
X85	orf19.1035	32.481
X37	orf19.4941	32.5159
X38	orf19.4972	32.5235
Y128	orf19.7436	32.8371
Y100	orf19.2808	32.8644
Y119	orf19.6680	32.8879
X31	orf19.4568	32.9156
X18	orf19.3912	32.945
Y28	orf19.4438	32.9523
X66	orf19.7317	32.9617
Y15	orf19.3753	32.9852
Y1	orf19.454	32.9997
Y86	orf19.1168	33.0344
X13	orf19.3308	33.0493
Y99	orf19.2753	33.0987
Y29	orf19.4450	33.1211
X109	orf19.4752	33.1487
Y25	orf19.4225	33.1505
X67	orf19.7319	33.2442
X107	orf19.4318	33.3601
X138	orf19.1187	33.3648
Y108	orf19.4647	33.3799
X70	orf19.7374	33.3918
Y41	orf19.5097	33.3947
Y106	orf19.3794	33.3955
Y98	orf19.2745	33.4072
X39	orf19.5001	33.4095
X69	orf19.7372	33.6045
Y66	orf19.7317	33.7296
Y122	orf19.6817	33.9539
Y43	orf19.5251	34.2353
Y146	orf19.4767	34.239
Y13	orf19.3308	34.267
X1	orf19.454	34.2771
Y140	orf19.1623	34.3054
Y44	orf19.5326	34.3706
X62	orf19.6824	34.3843
Y89	orf19.1496	34.4419
Y105	orf19.3625	34.4811
Y164	orf19.2747	34.5904
X2	orf19.921	34.6562
X68	orf19.7359	34.821
X19	orf19.3928	34.9022
Y141	orf19.1718	34.9106
Y136	orf19.173	35.1137
Y118	orf19.6121	35.2191
Y117	orf19.6109	35.391
X26	orf19.4251	35.5096
Y131	orf19.7371	35.5433
X21	orf19.4000	35.5966
Y148	orf19.1227	35.6331
X6	orf19.2646	35.7713
X9	orf19.2748	35.9442
X15	orf19.3753	35.9489
Y91	orf19.1685	36.0246
Y129	orf19.3193	36.1212
X7	orf19.2647	36.1826
Y133	orf19.3187	36.3321
Y109	orf19.4752	36.4531
Y102	orf19.2961	36.5507
Y123	orf19.6888	36.6601
Y101	orf19.2842	36.7694
Y135	orf19.4573	36.8436
X80	orf19.681	37.0555
Y147	orf19.4869	37.3552
Y85	orf19.1035	37.3702
Y145	orf19.3736	37.527
Y139	orf19.1275	37.7066
X8	orf19.2730	37.8179
Y124	orf19.6985	38.0893
Y90	orf19.1543	38.346
X14	orf19.3434	38.5524
Y138	orf19.1187	39.1671
Y84	orf19.1032	39.4769
X10	orf19.3188	39.5479
Y130	orf19.4766	39.5771
X77	orf19.391	39.7536
Y88	orf19.1274	40.1349
X78	orf19.431	40.4512
Y107	orf19.4318	40.4987
X63	orf19.6874	40.736
X3	orf19.1069	42.1781
X76	orf19.255	42.5321
Y16	orf19.3809	42.7748
X81	orf19.837.1	43.5832
X74	orf19.166	43.7376
X75	orf19.217	44.2478
X79	orf19.517	44.3246
Y127	orf19.7401	45.5048
X65	orf19.7068	45.7373
Y65	orf19.7068	45.8489
Y97	orf19.2476	46.3874
X16	orf19.3809	48.6103
X73	orf19.7583	49.7243
X25	orf19.4225	52.0045	LEU3

## Sheet: Mutants from Nobile et al. 2009
Mutant	Orf	Mean LDH (% high control)	Gene		Data Set S1: C. albicans deletion mutants screened for damage ability on Caco-2 cells via LDH assay.
483	orf19.3818	0	GOA1		The mean LDH in % high control is shown for each mutant strain tested, with further information about the deleted Orf.
600	orf19.2901	0	NUP60		Mitchell collection (1072 mutants in total)
SFY9	orf19.3969	8.06381	SFL2		Wild type cytotoxicity: 46.35 ±15.77 % (mean LDH % high control)
SFY8-2	orf19.8085	8.68663	SFL1		41 mutants (<14.82 % cytotoxicity) , which caused significantly lower damage to Caco-2 cells (red)
863	orf19.7207	9.13082	DOA4		50 mutants (>77.89 % cytotoxicity), which caused significantly higher damage to Caco-2 cells (green)
SFY27	orf19.259	9.2111
ceme-2	orf19.6848	9.43581	VPS16
ceme-5	orf19.6640	9.66476	TPS1
ceme-1	orf19.6848	10.2044	VPS16
HZY5-1	orf19.861	10.3479	CAP4
586	orf19.7401	10.4418	ISW2
FJS6	orf19.10882	10.4497	ECE1
844	orf19.3012	10.4829	ARO80
SFY14-2	orf19.5389	10.4895	FKH2
RLS11	orf19.12465	10.6739	ROB1
SFY5	orf19.1253	11.451	PHO4
ceme-16	orf19.1298	11.5617	NUP84
ceme,6	orf19.6640	11.5944	TPS1
880	orf19.7355	11.7296	SSN8
HZY66	orf19.1069	12.0678	RPN4
RLS12	orf19.12465	12.2233	ROB1
SFY14	orf19.5389	12.3361	FKH2
JMR062	orf19.13331	12.3955	NTO1
281	orf19.7381	13.8593	AHR1
HZY7-1	orf19.6102	13.9579	RCA1
HZY7-2	orf19.6102	14.0296	RCA1
JJH5	orf19.337	14.1346	VTI1
HZY62	orf19.3294	14.2447	MBF1
HZY2-1	orf19.1032	14.2686	SKO1
HZY15	orf19.6407	14.3164
HZY34	orf19.5133	14.3642	ZCF29
282	orf19.7381	14.3916	AHR1
ceme-10	orf19.3023	14.4563	NGG1
HZY14	orf19.5848	14.5793
HZY29	orf19.3012	14.5793	ARO80
HZY9	orf19.723	14.5793	BCR1
285	orf19.3202	14.6578	CTM1
GG91-1	orf19.7612	14.6927	ZCF27
HZY61	orf19.4649	14.6989	CTM1
GG91-5	orf19.7612	14.7979	RTG3
HZY65	orf19.2315	14.8184
LG68-5	orf19.14215	14.9026
HZY28	orf19.4766	14.9379
IE80-4	orf19.12189	15
79	orf19.3835	15.1619
HZY35	orf19.5917	15.1769
67	orf19.1496	15.2145
HZY63	orf19.2623	15.2964
HZY24	orf19.7371	15.3203
622	orf19.530	15.3428
HZY44	orf19.6203	15.4159
301	orf19.3764	15.5323
HZY20	orf19.5975	15.5832
ceme-9	orf19.3023	15.5846
HM41-1	orf19.9697	15.7809
886	orf19.411	15.8209
HZY23	orf19.6985	15.8222
HZY5-2	orf19.861	15.87
62	orf19.2458	15.9252
HZY59	orf19.6038	15.9417
HZY2-2	orf19.1032	16.109
HZY67	orf19.3190	16.1568
117	orf19.4369	16.1672
878	orf19.998	16.2423
J793-2	orf19.7381	16.3934
874	orf19.5023	16.4004
DSY3436-7	orf19.3405	16.5127
JC25-7	orf19.5871	16.5688
FJS27	orf19.3111	16.6047
172	orf19.6036	16.6202
118	orf19.4369	16.8641
IF17-7	orf19.242	16.9036
SFY19-2	orf19.1314	17.0236
CK11-2	orf19.2476	17.0616
DSY3298	orf19.6817	17.1845
DSY3233	orf19.1358	17.2084
55	orf19.798	17.294
883	orf19.814	17.4188
SFY19-3	orf19.1314	17.4279
RLS47	orf19.12307	17.5111
SFY30-2	orf19.2823	17.6901
576	orf19.5352	17.7692
643	orf19.4409	17.8662
JC25-6	orf19.5871	17.9188
HZY22	orf19.2356	17.9493
6	orf19.5908	17.9521
HP36-3	orf19.11834	18.0213
J793-4	orf19.7381	18.0766
DSY2906	orf19.3188	18.3556
CAGL672	orf19.548	18.5575
KO SSR1	orf19.7030	18.7372
618	orf19.769	18.7832
SFY32-3	orf19.4941	18.8156
DSY3423 -9	orf19.6124	18.8337
CAGEI52	orf19.5412	18.8655
887	orf19.411	18.8762
SFY37-2	orf19.5722	18.9358
93	orf19.2723	18.9547
IF79-9	orf19.10240	19
809	orf19.3122	19.1944
1	orf19.1795	19.2683
SFY7-2	orf19.4062	19.4056
SFY26	orf19.610	19.4056
SFY19	orf19.1314	19.4384
SFY24-3	orf19.6506	19.5476
SFY43-3	orf19.2842	19.7006
SFY25-3	orf19.2087	19.7225
SFY15-2	orf19.7385	19.788
RLS23	orf19.1219	19.8721
JMR087	orf19.12344	19.8721
879	orf19.998	19.9298
SFY47-3	orf19.2695	19.9628
HZY60	orf19.5849	20.0048
ceme-15	orf19.1298	20.0164
FU32-1	orf19.1490	20.0895
DSY1691	orf19.7374	20.1482
882	orf19.814	20.1932
SFY46	orf19.1759	20.4873
SFY18-2	orf19.5498	20.4983
SFY30	orf19.2823	20.4983
SFY2	orf19.5660	20.6294
SFY25	orf19.2087	20.6731
CAGE592	orf19.893	20.7524
DSY3297	orf19.1499	20.8652
SFY42	orf19.1971	20.8807
SFY44	orf19.2097	20.9135
869	orf19.5016	20.9658
SFY18	orf19.5498	20.979
IF79-10	orf19.10240	21
SFY39	orf19.5312	21.0009
SFY43-2	orf19.2842	21.0555
758	orf19.7610	21.0858
630	orf19.7381	21.2371
SFY10-3	orf19.6824	21.3068
631	orf19.7381	21.3888
621	orf19.530	21.4027
SFY15-3	orf19.7385	21.427
SFY47	orf19.2695	21.4707
SFY32-2	orf19.4941	21.5035
CAGEI52	orf19.5412	21.5606
SFY39-3	orf19.5312	21.6674
862	orf19.4010	21.6681
SFY33-3	orf19.3281	21.722
SFY33-2	orf19.3281	21.7548
759	orf19.7610	21.7863
CAGL586	orf19.852	21.8211
851	orf19.4743	21.8788
861	orf19.4010	21.8964
SFY47-2	orf19.2695	21.9296
ceme-11	orf19.736	21.9297
865	orf19.2508	21.9491
SFY33	orf19.3281	21.9733
SFY36	orf19.3407	22.0389
SFY46-3	orf19.1759	22.2684
CAGI617	orf19.807	22.3166
SFY10-2	orf19.6824	22.323
SFY15	orf19.7385	22.4213
846	orf19.6036	22.511
SFY16	orf19.59	22.6289
852	orf19.4743	22.6339
692	orf19.7381	22.662
DSY3411-2	orf19.2423	22.6917
482	orf19.12351	22.7041
SFY39-2	orf19.5312	22.7491
SFY32	orf19.4941	22.8365
RLS37	orf19.14185	22.8474
870	orf19.5016	22.9148
SFY29-3	orf19.971	22.924
JMR047	orf19.14139	22.9607
RLS82	orf19.14005	22.9819
HU29-3	orf19.2996	22.989
691	orf19.7381	23.0123
DSY3410 -1	orf19.6121	23.0952
120	orf19.7389	23.1359
SFY25-2	orf19.2087	23.1862
I345-4	orf19.10742	23.2216
DSY3425-9	orf19.4524	23.3995
RLS105	orf19.14093	23.4349
CAGL586	orf19.852	23.4986
SFY6-3	orf19.5651	23.5468
DSY3331	orf19.6626	23.5481
857	orf19.6763	23.5645
SFY46-2	orf19.1759	23.6342
RLS83	orf19.14005	23.6543
SFY10	orf19.6824	23.6779
421	orf19.7201	23.6882
FJS26	orf19.3111	23.6897
BU26-1	orf19.3010.1	23.7251
SFY24-2	orf19.6506	23.7872
ID27-1	orf19.14046	23.8242
CAGE592	orf19.893	23.8525
856	orf19.6763	23.8982
SFY37	orf19.5722	23.951
JMR046	orf19.14139	24.0082
GKO180	orf19.3014	24.0153
ID27-3	orf19.14046	24.0436
ceme-12	orf19.736	24.0556
HU29-1	orf19.2996	24.2205
847	orf19.6036	24.302
IS08-7	orf19.10169	24.3237
BZ52-4-7	orf19.719	24.35
864	orf19.2508	24.3723
RLS106	orf19.14093	24.447
SFY29	orf19.971	24.5957
486	orf19.11598	24.7586
757	orf19.5664	24.8336
SFY7	orf19.4062	24.858
523	orf19.8326	24.9879
GKO181	orf19.3014	25.1619
791	orf19.1291	25.1839
SFY11	orf19.1275	25.3059
Sac6-5	orf19.5544	25.3148
CB64-2	orf19.3010.1	25.5229
SFY36-2	orf19.3407	25.6774
Bem2-18	orf19.6573	25.7563
83	orf19.5235	25.8648
CAGIA24	orf19.8557	25.8697
SFY8-3	orf19.8085	25.896
SFY2-2	orf19.5660	26.0599
JMR089	orf19.12185	26.0698
SFY44-3	orf19.2097	26.0927
SFY44-2	orf19.2097	26.1254
CM69-4	orf19.10995	26.1325
RLS36	orf19.14185	26.2236
418	orf19.12603	26.2357
873	orf19.5023	26.2687
539	orf19.4285	26.3158
CAGIA24	orf19.8557	26.3581
RLS79	orf19.13607	26.3896
SFY43	orf19.2842	26.4095
508	orf19.3678	26.4606
HV68-2	orf19.12198	26.4922
JJH11	orf19.12573	26.7093
JMR039	orf19.391	26.8432
CAGFZ71	orf19.3997	27.0021
375	orf19.5292	27.0342
SFY36-3	orf19.3407	27.0433
792	orf19.1291	27.0753
I271-4	orf19.1567	27.0973
320	orf19.12351	27.2344
RLS43	orf19.14004	27.2853
619	orf19.7207	27.2936
CAGIS86	orf19.7489	27.4384
JJH12	orf19.12573	27.4471
BZ52-5-5	orf19.719	27.4571
DSY3422-8	orf19.4961	27.4905
SFY6-2	orf19.5651	27.5131
SFY24	orf19.6506	27.6115
CAGCV53	orf19.3642	27.6437
I610-8	orf19.24	27.686
GKO68-70	orf19.8907	27.7241
JMR038	orf19.391	27.7374
SFY4	orf19.1577	27.7426
SFY3-3	orf19.5175	27.8628
Bem2-16	orf19.6573	27.9804
DSY3425-10	orf19.4524	28.1788
737	orf19.4823	28.3363
ceme-13	orf19.794	28.3401
429	orf19.1005	28.5614
SFY8	orf19.8085	28.5948
JMR044	orf19.12238	28.726
ceme-17	orf19.6000	28.749
SFY1-2	orf19.7547	28.7806
SFY29-2	orf19.971	28.8462
J869-9	orf19.10326	28.8736
I093-5	orf19.14177	28.9943
RLS19	orf19.11700	29.0212
RLS132	orf19.12803	29.0212
401	orf19.271	29.0304
SFY4-2	orf19.1577	29.0756
KO PGA6	orf19.4765	29.2094
ceme-3	orf19.923	29.305
G376-1	orf19.12794	29.3163
HN71-7	orf19.10999	29.3655
FJS23	orf19.4869	29.4731
572	orf19.1252	29.5147
RLS13	orf19.10999	29.5622
402	orf19.271	29.5627
RLS84	orf19.10701	29.5868
479	orf19.4369	29.7079
CAGCV53	orf19.3642	29.7998
LH85-7	orf19.13461	29.8315
585	orf19.7401	29.8407
547	orf19.7208	29.901
128	orf19.5235	29.9561
RLS22	orf19.1219	29.9803
HN71-5	orf19.10999	30.0787
ceme-4	orf19.923	30.1717
ceme-14	orf19.794	30.2044
SFY21-3	orf19.3018	30.4087
21	orf19.723	30.4291
SFY3	orf19.5175	30.4851
RLS8	orf19.11357	30.4968
417	orf19.12603	30.5894
RLS131	orf19.12803	30.6444
GKO68-70	orf19.8907	30.711
I968-6	orf19.11546	30.7114
813	orf19.5887	30.718
529	orf19.6194	30.8184
SFY1	orf19.7547	30.9003
575	orf19.5352	30.9029
I318-1	orf19.11484	30.973
511	orf19.4535	30.9754
RLS51	orf19.10938	31.1117
82	orf19.685	31.1135
K312-2	orf19.7329	31.2347
I439-11	orf19.13156	31.251
CJ90-1	orf19.2208	31.3491
MV66-6	orf19.5758	31.5127
RLS49	orf19.13584	31.5789
605	orf19.6737	31.6272
BF70-3	orf19.8550	31.7089
RLS46	orf19.12307	31.7757
SFY3-2	orf19.5175	31.8947
CAGC054	orf19.7517	31.9559
JI41-8	orf19.1217	31.997
J869-11	orf19.10326	32.0708
80	orf19.6781	32.0874
GR52-3	orf19.13459	32.1446
JMR045	orf19.12238	32.1938
I968-5	orf19.11546	32.2486
IB74-6	orf19.1089	32.2486
SFY45	orf19.1187	32.3099
ceme-18	orf19.6000	32.3957
SFY6	orf19.5651	32.5175
IU53-9	orf19.11580	32.5698
SFY21	orf19.3018	32.594
580	orf19.7451	32.6292
RLS6	orf19.10553	32.6611
RLS78	orf19.13607	32.6857
CAGFZ71	orf19.3997	32.7515
N538-1	orf19.1543	32.7882
484	orf19.8837	32.7982
IV13-23	orf19.848	32.8209
CV09-8	orf19.1930	32.8209
490	orf19.3906	32.8344
RLS14	orf19.10999	32.8824
SFY23	orf19.878	32.8999
JI41-12	orf19.1217	32.9316
329	orf19.6261	33.1369
RLS44	orf19.6011	33.1375
3	orf19.7247	33.1403
RLS31	orf19.13772	33.153
302	orf19.9081	33.2129
I985-4	orf19.13494	33.3606
I610-6	orf19.24	33.4096
RLS110	orf19.1217	33.4481
HQ12-7	orf19.13772	33.4973
528	orf19.6194	33.4983
JMR041	orf19.12276	33.5465
CAGLQ71	orf19.7503	33.5472
HK81-3	orf19.10553	33.5711
RLS77	orf19.13277	33.6203
RLS48	orf19.13584	33.6203
IA06-1	orf19.7572	33.7367
342	orf19.10169	33.7452
455	orf19.4529	33.7512
536	orf19.4214	33.7518
I985-3	orf19.13494	33.8185
570	orf19.6850	33.8605
RLS32	orf19.13772	33.8662
D966-2	orf19.12953	33.9154
FJS221	orf19.4716	33.9984
GQ41-1	orf19.11700	34.1455
522	orf19.8326	34.1743
P462-12	orf19.12185	34.1859
SFY1-3	orf19.7547	34.2657
JMR035	orf19.13111	34.2843
J847-3	orf19.7585	34.3254
509	orf19.3678	34.3554
546	orf19.7208	34.4037
604	orf19.6737	34.5123
DSY3369	orf19.6713	34.6038
RLS76	orf19.13277	34.6532
RLS18	orf19.11700	34.7516
JMR036	orf19.13111	34.7762
G376-2	orf19.12794	34.85
RLS109	orf19.1217	34.8746
EO34-5	orf19.12893	34.9484
IB74-4	orf19.1089	35.0286
599	orf19.2901	35.0314
A428-6	orf19.716	35.1922
L213-4	orf19.12998	35.2927
GR52-1	orf19.13459	35.2927
SFY21-2	orf19.3018	35.3038
HV68-5	orf19.12198	35.3066
56	orf19.7412	35.4007
K036-9	orf19.12832	35.4402
FJS17	orf19.3112	35.4538
Spt20-1	orf19.422	35.65
RLS45	orf19.6011	35.6623
HP36-2	orf19.11834	35.6827
454	orf19.4529	35.6974
IB70-5	orf19.8554	35.7155
I252-1	orf19.10487	35.7155
43	orf19.1007	35.7726
6	orf19.6760	35.8537
B518-2	orf19.13026	35.8626
RLS108	orf19.1476	35.9253
ceme-7	orf19.3038	36.0425
571	orf19.1252	36.0695
RLS50	orf19.10938	36.0797
316	orf19.3012	36.1407
480	orf19.4369	36.2265
JMR049	orf19.1685	36.276
286	orf19.3202	36.3118
JMR063	orf19.13331	36.3748
JMR040	orf19.12276	36.3994
RLS17	orf19.12598	36.4486
ceme-8	orf19.3038	36.4841
RLS136	orf19.7098	36.5214
HM74-2	orf19.12900	36.547
Spt20-5	orf19.422	36.5495
17	orf19.5026	36.5886
LH85-1	orf19.13461	36.6509
37	orf19.6952	36.6551
520	orf19.658	36.661
JMR090	orf19.1476	36.7318
76	orf19.1826	36.8255
542	orf19.3125	36.83
494	orf19.7016	36.8421
CU87-1	orf19.13655	36.8602
KD24-21	orf19.7347	36.9092
532	orf19.1510	36.9749
CJ18-31-2	orf19.6358	37.0891
GE92-6	orf19.12832	37.1372
461	orf19.7472	37.1439
436	orf19.4369	37.1526
609	orf19.811	37.1801
292	orf19.5571	37.2433
IA94-8	orf19.4304	37.3017
317	orf19.3012	37.3574
394	orf19.5094	37.3574
465	orf19.6344	37.3732
53	orf19.2054	37.4572
535	orf19.4214	37.5423
IA94-2	orf19.4304	37.5634
48	orf19.4778	37.6152
JMR078	orf19.7317	37.626
G829-41-3	orf19.2225	37.7105
591	orf19.271	37.7475
I892-8	orf19.10489	37.7567
HC56-43-2	orf19.1085	37.8087
613	orf19.2808	37.832
RLS28	orf19.11346	37.9734
12	orf19.4669	38.0139
RLS21	orf19.1259	38.0718
460	orf19.7472	38.0734
I205-4	orf19.10254	38.1194
222	orf19.10359	38.1559
RLS1	orf19.7374	38.1695
625	orf19.4979	38.17
CAGC234	orf19.6214	38.2187
D966-1	orf19.12953	38.2194
31	orf19.5548	38.2469
293	orf19.5571	38.2509
423	orf19.9115	38.27
843	orf19.3012	38.3111
261	orf19.3563	38.384
370	orf19.2653	38.384
JMR079	orf19.7317	38.4676
FJS20	orf19.4716	38.4791
DX69-2-1	orf19.4041	38.5119
RLS107	orf19.1476	38.5202
371	orf19.2653	38.5741
41	orf19.4573	38.6417
CAGJF02	orf19.7383	38.7064
466	orf19.6344	38.7132
531	orf19.6100	38.7494
JMR093	orf19.7017	38.7832
420	orf19.6032	38.7833
347	orf19.2763	38.8593
JMR088	orf19.12998	38.908
272	orf19.3171	38.9924
538	orf19.4285	39.0633
495	orf19.7016	39.0995
553	orf19.5866	39.1236
JMR053	orf19.1973	39.1689
581	orf19.7451	39.196
DR70-21	orf19.1191	39.215
341	orf19.10169	39.2205
360	orf19.4893	39.2395
24	orf19.7583	39.3525
514	orf19.5001	39.3892
I205-8	orf19.10254	39.4603
379	orf19.4457	39.5627
12	orf19.4125	39.563
380	orf19.4457	39.5817
40	orf19.3305	39.5894
472	orf19.1614	39.6548
595	orf19.1394	39.6548
RLS7	orf19.11357	39.6704
747	orf19.7324	39.7898
321	orf19.5445	39.8479
55	orf19.7412	39.8955
214	orf19.7614	39.943
CAGLC10	orf19.4475	40.0154
P075-4	orf19.12732	40.0211
HW25-2	orf19.4288	40.0456
G555-4	orf19.8586	40.1333
700	orf19.1331	40.1401
751	orf19.2350	40.1401
RLS135	orf19.7098	40.1508
I525-2	orf19.7397	40.1799
54	orf19.226	40.1948
RLS5	orf19.10553	40.2607
FJS18	orf19.3112	40.2617
554	orf19.5866	40.2704
P075-2	orf19.12732	40.3107
RLS80	orf19.10266	40.3837
387	orf19.6194	40.4943
JMR054	orf19.1973	40.519
287	orf19.1825	40.5323
239	orf19.2237	40.5513
G709-2	orf19.2623	40.5891
812	orf19.5887	40.6305
AI54-1	orf19.4884	40.7118
386	orf19.6194	40.7414
GE92-1	orf19.12832	40.7526
563	orf19.9115	40.7895
295	orf19.580	40.7985
G555-2	orf19.8586	40.8346
RLS3	orf19.7319	40.8872
RLS39	orf19.12185	40.9001
74	orf19.1694	40.9055
JMR061	orf19.8634	41.08
33	orf19.2647	41.1424
491	orf19.3906	41.1999
A563-3	orf19.2752	41.2428
247	orf19.6729	41.3118
JMR092	orf19.7017	41.343
445	orf19.2660	41.343
RLS57	orf19.7372	41.4132
279	orf19.5251	41.4259
JMR086	orf19.10261	41.4904
HM74-3	orf19.12900	41.5642
310	orf19.5365	41.692
HM72-4	orf19.4524	41.6937
42	orf19.9191	41.6952
IU75-3	orf19.7372	41.7463
44	orf19.2280	41.8005
229	orf19.2990	41.8061
I345-7	orf19.10742	41.8152
288	orf19.1825	41.8251
27	orf19.3127	41.8268
I892-10	orf19.10489	41.8378
RLS56	orf19.7372	41.869
257	orf19.2237	41.8821
296	orf19.580	41.8821
311	orf19.5365	41.8821
568	orf19.12706	41.888
223	orf19.10359	41.9011
69	orf19.33	41.9058
278	orf19.5251	41.9202
JG54-7	orf19.1464	41.9392
83	orf19.7025	41.9847
303	orf19.9081	41.9962
RLS9	orf19.1499	42.0444
243	orf19.771	42.0532
499	orf19.7400	42.057
57	orf19.2331	42.0637
50	orf19.4966	42.1254
517	orf19.4244	42.1294
620	orf19.7207	42.2501
RLS38	orf19.12185	42.2528
HL11-3	orf19.2012	42.2723
446	orf19.2660	42.3074
422	orf19.9115	42.3954
253	orf19.3396	42.4144
234	orf19.4257	42.4335
439	orf19.7389	42.5002
271	orf19.11973	42.5095
267	orf19.2033	42.5475
357	orf19.2392	42.5856
248	orf19.6729	42.6236
ES09-4	orf19.4884	42.6405
793	orf19.6365	42.662
23	orf19.2745	42.7218
471	orf19.1614	42.7451
503	orf19.6185	42.7451
213	orf19.7614	42.7567
336	orf19.3009	42.7567
346	orf19.2763	42.7757
594	orf19.1394	42.8658
IO92-10	orf19.1516	42.9109
PI95-35	orf19.4540	42.9272
GA15-2	orf19.1533	42.9385
JMR075	orf19.10244	43.1136
HZ77-21	orf19.5337	43.1725
419	orf19.6032	43.1749
322	orf19.5445	43.2319
JJH20	orf19.2075	43.2333
266	orf19.2033	43.2509
RLS2	orf19.7374	43.2717
64	orf19.2612	43.3272
256	orf19.2237	43.346
32	orf19.3308	43.3535
HO05-9	orf19.2296	43.4702
23	orf19.2990	43.5171
330	orf19.6261	43.5551
361	orf19.4893	43.6882
28	orf19.4568	43.6957
39	orf19.1255	43.722
O855-21	orf19.4996	43.7776
22	orf19.7518	43.801
RLS81	orf19.10266	43.8023
52	orf19.909	43.8536
610	orf19.811	43.8556
366	orf19.2348	43.9163
504	orf19.6185	43.9522
HK81-2	orf19.10553	44.0236
JA54-3	orf19.10530	44.0974
26	orf19.757	44.1432
518	orf19.4244	44.1574
JMR074	orf19.10244	44.2696
612	orf19.2808	44.2781
274	orf19.769	44.3156
541	orf19.3125	44.3868
273	orf19.3171	44.4106
512	orf19.7194	44.5196
51	orf19.4966	44.5296
JA54-5	orf19.10530	44.5893
18	orf19.467	44.7223
95	orf19.768	44.7387
161	orf19.1593	44.7387
726	orf19.4846	44.7636
HU63-3	orf19.13923	44.7867
CAGI617	orf19.807	44.7895
238	orf19.2237	44.8099
RLS20	orf19.1576	44.8146
GZ35-3	orf19.7693	44.8896
78	orf19.3753	44.9329
56	orf19.889	44.9592
564	orf19.9115	44.9783
GA15-3	orf19.1533	45.1127
RLS10	orf19.1499	45.2003
262	orf19.3563	45.2281
JG54-8	orf19.1464	45.288
CAGI889	orf19.7363	45.3029
46	orf19.4767	45.3277
HU63-1	orf19.13923	45.3923
11	orf19.173	45.4067
51	orf19.9326	45.4067
72	orf19.3405	45.433
RLS42	orf19.14004	45.5239
50	orf19.2356	45.5383
68	orf19.3193	45.6436
376	orf19.5292	45.6654
HL11-1	orf19.2012	45.6737
746	orf19.7324	45.7093
34	orf19.6182	45.7226
70	orf19.1589	45.7226
17	orf19.11450	45.784
105	orf19.564	45.784
515	orf19.5001	45.7991
485	orf19.11598	45.8716
59	orf19.1178	45.9068
45	orf19.5338	45.9595
66	orf19.1358	45.9858
513	orf19.7194	45.9923
72	orf19.14178	46.0976
37	orf19.538	46.1964
RLS26	orf19.7371	46.2172
CAGM163	orf19.4958	46.2782
736	orf19.4823	46.3047
36	orf19.6952	46.3066
617	orf19.769	46.3423
29	orf19.1135	46.3806
81	orf19.6845	46.4069
HM72-5	orf19.4524	46.4627
RLS16	orf19.10266	46.483
395	orf19.5094	46.5589
57	orf19.5328	46.6202
104	orf19.564	46.6202
228	orf19.2990	46.692
20	orf19.7359	46.7228
558	orf19.2938	46.7407
IN73-1	orf19.7385	46.8134
DSY3416-1	orf19.4166	46.8451
89	orf19.3995	46.8641
CAGL672	orf19.548	46.8686
RLS29	orf19.11346	46.9011
63	orf19.3088	46.9597
30	orf19.1187	47.0913
356	orf19.2392	47.1103
781	orf19.829	47.1454
47	orf19.4776	47.1703
73	orf19.3407	47.1703
JMR085	orf19.10261	47.2209
65	orf19.2674	47.223
GKO379-385	orf19.4457	47.2279
16	orf19.668	47.3809
CAGH819	orf19.4975	47.4076
10	orf19.4972	47.4335
49	orf19.13396	47.4335
133	orf19.3171	47.5958
CO56-4	orf19.1490	47.6567
559	orf19.2938	47.6943
440	orf19.7389	47.7251
96	orf19.3208	47.8049
RLS4	orf19.7319	47.8303
470	orf19.4428	47.8754
252	orf19.3396	47.8897
CAGLC10	orf19.4475	47.8953
14	orf19.3187	48.0916
GR08-2	orf19.6904	48.1809
15	orf19.3986	48.1969
CAGKB56	orf19.7586	48.229
723	orf19.1907	48.2312
HW25-8	orf19.4288	48.2335
71	orf19.1565	48.3285
734	orf19.4518	48.3363
KQ92-2	orf19.13474	48.3676
58	orf19.2315	48.4864
64	orf19.1857	48.5714
L522-12	orf19.12458	48.5782
61	orf19.2399	48.5917
337	orf19.3009	48.6312
569	orf19.12706	48.7566
275	orf19.769	48.8213
KO PHR3	orf19.5632	49.0246
HK21-1	orf19.2747	49.1102
530	orf19.6100	49.155
HK21-3	orf19.2747	49.1803
36	orf19.7318	49.2235
EO34-6	orf19.12893	49.336
71	orf19.14178	49.4425
180	orf19.3014	49.4425
25	orf19.5729	49.4604
69	orf19.8907	49.5122
75	orf19.1729	49.5657
7	orf19.6760	49.6516
590	orf19.271	49.6982
735	orf19.4518	49.7023
RLS27	orf19.7371	49.794
CAGKB56	orf19.7586	49.846
58	orf19.5328	49.8606
J120-1	orf19.2963	49.9518
CAGIM68	orf19.3839	50.0257
JI62-7	orf19.212	50.0527
FB35-1	orf19.2623	50.2148
154	orf19.4658	50.2787
LR58-2	orf19.2336	50.316
JMR091	orf19.2105	50.32
430	orf19.1005	50.355
IN73-2	orf19.7385	50.5654
53	orf19.7479	50.5923
DSY3416-2	orf19.4166	50.6692
DSY3333	orf19.1813	50.717
60	orf19.2393	50.7239
3	orf19.7291	50.8362
145	orf19.9364	50.8711
185	orf19.3701	50.8711
2	orf19.3809	50.9081
136	orf19.5011	51.0453
CAGCK70	orf19.690	51.1037
7	orf19.715	51.1187
626	orf19.4979	51.222
242	orf19.771	51.2357
444	orf19.4519	51.2492
35	orf19.431	51.2503
OJ94-1	orf19.12983	51.3955
KO PGA6	orf19.4765	51.5144
JJH28	orf19.1957	51.6851
13	orf19.4766	51.6978
2	orf19.1795	51.777
DL37-2	orf19.1563	51.8431
J120-3	orf19.2963	51.898
CAGC180	orf19.4255	52.0791
L522-6	orf19.12458	52.1064
97	orf19.3208	52.1951
DSY3329-3	orf19.5759	52.5574
CAGI889	orf19.7363	52.6181
23	orf19.6970	52.6481
533	orf19.1510	52.704
DSY3437-5	orf19.7372	52.7725
CAGFQ65	orf19.4981	53.0287
DSY3424-9	orf19.2808	53.131
11	orf19.4669	53.1707
367	orf19.2348	53.2509
KO PHR3	orf19.5632	53.2598
129	orf19.4668	53.3798
OJ94-4	orf19.12983	53.3965
DSY3366	orf19.7319	53.4417
DSY3421-2	orf19.5940	53.4417
BY54-5	orf19.299	53.4492
F851-2	orf19.1277	53.5282
CAGIM68	orf19.3839	53.5678
838	orf19.7451	53.7502
85	orf19.8635	53.7631
836	orf19.11659	53.8008
412	orf19.1759	53.8213
DSY3420-1	orf19.5924	53.8241
411	orf19.1759	53.9354
77	orf19.3683	54.0405
167	orf19.695	54.0767
34	orf19.9791	54.1115
84	orf19.8635	54.2509
787	orf19.3254	54.2557
782	orf19.829	54.2907
826	orf19.6267	54.4244
99	orf19.1409	54.5296
435	orf19.4369	54.5805
JJH27	orf19.1957	54.6603
DSY3367	orf19.6227	54.6845
94	orf19.768	54.7038
146	orf19.9364	54.8084
173	orf19.6036	54.8084
771	orf19.1628	54.8862
JJH1	orf19.1969	54.9236
52	orf19.7479	54.9477
CAGI463	orf19.7339	55.1591
CAGCK70	orf19.690	55.3645
181	orf19.3014	55.4355
156	orf19.1509	55.5052
162	orf19.1593	55.5401
134	orf19.2723	55.5749
LR58-6	orf19.2336	55.6082
DSY3326	orf19.2217	55.6166
501	orf19.9331	55.6494
DSY3336-4	orf19.2395	55.7361
81	orf19.4746	55.7491
1	orf19.6817	55.8305
CAGBQ87	orf19.3765	55.9548
43	orf19.9364	56.0279
CAGJF02	orf19.7383	56.0318
DSY3421-1	orf19.5940	56.0468
68	orf19.8907	56.1324
88	orf19.3995	56.1324
IQ49-4	orf19.10953	56.1348
44	orf19.9364	56.1672
CAGI463	orf19.7339	56.1858
DSY3368	orf19.6227	56.262
8	orf19.12215	56.3306
212	orf19.5571	56.3688
GKO379-385	orf19.4457	56.3912
CAGR586	orf19.637	56.3912
822	orf19.1795	56.4623
639	orf19.6950	56.4976
CAGC007	orf19.4887	56.5195
443	orf19.4519	56.6144
19	orf19.4318	56.7255
80	orf19.4746	56.7596
DSY3429-1	orf19.1035	56.8595
DSY3438-2	orf19.702	56.8834
DSY3429-2	orf19.1035	56.9551
729	orf19.4543	57.0928
827	orf19.6267	57.1549
DSY3418-1	orf19.4288	57.218
742	orf19.7447	57.303
15	orf19.5037	57.4216
DSY3452 -17	orf19.5953	57.457
107	orf19.856	57.561
DSY3424-6	orf19.2808	57.6243
110	orf19.11598	57.6655
841	orf19.4474	57.6774
DSY3419-1	orf19.4450	57.7438
835	orf19.11659	57.8459
18	orf19.11450	57.8746
K087-11	orf19.2765	58.1885
831	orf19.7583	58.2336
799	orf19.2061	58.2487
JJH2	orf19.1969	58.5045
CAGEN68	orf19.3434	58.5216
640	orf19.14148	58.5707
92	orf19.3171	58.5714
IQ49-1	orf19.10953	58.5835
135	orf19.5011	58.6063
641	orf19.14148	58.8404
830	orf19.7583	58.9752
168	orf19.695	59.0592
D531-1	orf19.1277	59.1627
CAGCJ26	orf19.3869	59.1632
33	orf19.9791	59.1986
DSY3413-2	orf19.2753	59.2256
DSY3417-1	orf19.4225	59.3212
157	orf19.1509	59.4425
EA41-4	orf19.1327	59.4787
IU53-2	orf19.11580	59.5577
842	orf19.4474	59.6326
FJS25	orf19.1321	59.6367
98	orf19.1409	59.6864
16	orf19.5037	59.7213
DSY3430-4	orf19.217	59.7275
837	orf19.7451	59.818
HV52-1	orf19.11156	60.0579
CAGFB63	orf19.4565	60.2156
DSY3415-1	orf19.4145	60.2533
22	orf19.6970	60.2787
131	orf19.9508	60.3484
IM55-7	orf19.2332	60.4529
697	orf19.3844	60.4553
EA41-1	orf19.1327	60.4792
DSY3330	orf19.4979	60.5641
4	orf19.7291	60.5923
638	orf19.6950	60.627
825	orf19.5100	60.627
108	orf19.856	60.7666
DSY3438-3	orf19.702	60.827
635	orf19.7400	60.8798
PI79-6	orf19.2762	60.9268
IK51-4	orf19.251	61.0321
DSY3328	orf19.5995	61.0421
644	orf19.4409	61.1832
29	orf19.10248	61.324
CAGFA52	orf19.4887	61.6016
JJH19	orf19.2075	61.664
NP77-10	orf19.12035	61.7957
DSY3447-11	orf19.1718	61.8308
IB15-4	orf19.12854	61.8483
K087-2	orf19.2765	61.8747
672	orf19.13704	61.9264
DSY3440 -18	orf19.173	62.0937
38	orf19.1497	62.1743
IS42-1	orf19.14065	62.1906
CAGC054	orf19.7517	62.3717
500	orf19.9331	62.3853
JJH17	orf19.1779	62.4539
4	orf19.1141	62.5428
HV52-10	orf19.11156	62.5592
JJH18	orf19.1779	62.6382
GG42-1	orf19.299	62.6909
CAGB642	orf19.3966	62.731
9	orf19.12786	62.7797
722	orf19.1907	62.9422
667	orf19.7410	63.0123
130	orf19.9508	63.4495
KQ92-5	orf19.13474	63.5598
DSY3365	orf19.7319	63.6233
KS46-3	orf19.13003	63.7704
5	orf19.4433	63.7799
CAGFB63	orf19.4565	63.886
DSY3447-13	orf19.1718	63.934
817	orf19.4188	64.2382
CAGGO69	orf19.5674	64.2967
727	orf19.4846	64.4483
CAGC234	orf19.6214	64.4507
DSY3426-2	orf19.2748	64.6511
30	orf19.10248	64.7387
DSY3427-3	orf19.3876	65.1052
IF17-3	orf19.242	65.1922
DSY3414-1	orf19.3252	65.3681
636	orf19.7400	65.4812
CAGK871	orf19.5401	65.6571
CAGCT09	orf19.3966	65.6828
ES55-1	orf19.2613	65.7715
149	orf19.4284	65.784
OM60-6	orf19.1401	65.8241
CAGBC40	orf19.7251	66.0421
AU60-1	orf19.1714	66.0874
687	orf19.3678	66.0946
DSY3428-9	orf19.3434	66.348
770	orf19.4243	66.4098
FJS24	orf19.1321	66.5613
IB15-1	orf19.12854	66.614
764	orf19.248	66.655
CAGBQ87	orf19.3765	66.6581
GKO460-464	orf19.7472	66.7608
821	orf19.1795	67.0403
DSY1762	orf19.166	67.2562
668	orf19.7410	67.3555
819	orf19.4139	67.3555
AU60-4	orf19.1714	67.4566
G758-4	orf19.1563	67.7199
696	orf19.3844	67.8809
CAGBT32	orf19.3869	68.0441
DSY3412-2	orf19.255	68.1166
CAGC561	orf19.6033	68.3265
OD77-1	orf19.1524	68.4308
B265-2	orf19.13080	68.5097
CAGF577	orf19.4255	68.5575
DSY3410 -2	orf19.6121	68.738
676	orf19.6365	68.7566
CAGLQ71	orf19.7503	68.9682
IS42-3	orf19.14065	69.2733
B265-1	orf19.13080	69.5366
CAGG773	orf19.5636	69.6355
CAGIS86	orf19.7489	69.6355
121	orf19.7389	69.6516
664	orf19.3190	69.7373
DQ11-3	orf19.2613	69.9052
GKO460-464	orf19.7472	69.9179
810	orf19.3122	70.1226
BRY429	orf19.4662	70.5306
111	orf19.11598	70.6969
65	orf19.1857	70.8362
730	orf19.4543	70.9983
CAGGG92	orf19.3434	71.0472
DSY2892	orf19.2647	71.2954
155	orf19.4658	71.3589
NP77-2	orf19.12035	71.4587
JJH24	orf19.138	71.564
CAGJ004	orf19.7218	71.6376
GKO238	orf19.2237	71.8799
GKO237	orf19.2237	72.5118
777	orf19.3707	72.5744
755	orf19.10841	72.6795
794	orf19.6365	72.8897
HO05-8	orf19.2296	73.2491
CAGNR67	orf19.3380	73.2803
CAGBC40	orf19.7251	73.383
DSY3439-3	orf19.2540	73.4704
647	orf19.4872	73.7232
682	orf19.4116	74.3257
763	orf19.248	74.4658
LG68-1	orf19.14215	74.7499
OD77-5	orf19.1524	74.9078
CAGD166	orf19.532	74.9487
IK51-1	orf19.251	75.1711
116	orf19.4284	75.331
CAGJ004	orf19.7218	75.462
718	orf19.813	75.4816
658	orf19.6971	75.6217
JJH23	orf19.138	75.6714
CAGAZ92	orf19.4477	75.693
657	orf19.6971	75.9019
OQ05-11	orf19.10949	76.7773
OQ05-6	orf19.10949	77.0405
IA18-5	orf19.13103	77.1195
OX71-7	orf19.10012	77.6725
786	orf19.3254	77.6883
673	orf19.13704	77.8634
766	orf19.425	78.3187
DSY3440 -17	orf19.173	78.3939
CV89-3	orf19.2476	78.4887
IA18-2	orf19.13103	79.3312
KO ALS9	orf19.45	79.4405
CAGCD73	orf19.7114	79.6715	CSA1
CAGEI30	orf19.4981	79.7741
800	orf19.2061	80
CAGBL17	orf19.532	80.0308
DSY2989	orf19.681	80.0669
717	orf19.813	80.3853
713	orf19.7576	80.5604
BRY468	orf19.3193	80.9273
772	orf19.1628	82.2067
671	orf19.4440	82.4518	SEC34
805	orf19.1793	82.8722
OX71-6	orf19.10012	82.9647	PGA26
KO ALS9	orf19.45	83.5216
DSY3428-8	orf19.3434	83.6998
707	orf19.5761	84.1681
663	orf19.3190	84.3783
648	orf19.4872	84.7636
DSY3422-9	orf19.4961	84.9187
CAGAZ92	orf19.4477	85.3183
706	orf19.1276	86.4799
686	orf19.3678	86.9352
CAGNR67	orf19.3380	88.039
CAGFS19	orf19.3895	88.1417	CHT2
DSY3370	orf19.6713	88.3365
681	orf19.4116	88.4413
804	orf19.1793	88.4413
776	orf19.3707	88.5114
677	orf19.6365	88.7566
KO SSR1	orf19.7030	88.8347
752	orf19.2350	89.0718
712	orf19.7576	89.317
701	orf19.1331	89.5972
705	orf19.1276	90.2627
IM55-5	orf19.2332	91.4165
818	orf19.4139	92.5744
756	orf19.10841	92.8897
CAGG773	orf19.5636	93.0185
708	orf19.5761	93.4501	IHD1
652	orf19.4513	93.5552
CAGH819	orf19.4975	94.8152
662	orf19.2270	95.6567	SMF12
653	orf19.4513	96.2172
DSY3332	orf19.7523	100.311	MKC1
CAGEO32	orf19.5867	105.287	WSC1
CAGGO69	orf19.5674	112.141
