# Supplementary material for: Candida albicans-Induced Epithelial Damage Mediates Translocation through Intestinal Barriers
Source: mBio. 2018 Jun 5;9(3):e00915-18. doi: 10.1128/mBio.00915-18 (PMC5989070; doi:10.1128/mBio.00915-18)
Supplement: DATA SET S2 [file mbo003183909sd2.xlsx]

## Sheet: 172 hypo-damaging mutants
Data Set S2: C. albicans deletion mutants, which caused significantly less damage to Caco-2 cells compared to the corresponding wild type.
Information is provided about the (putative) function of the deleted gene, the mutant strain's morphology on Caco-2 cells during the screening and growth in YPD at 30°C in growth curves (X = defective compared to wild type).
Noble collection: 104 mutants, Mitchell collection: 41 mutants, Homan collection: 27 mutants, * more than one mutant for one ORF is in the list
Uncharacterized genes (CGD) marked in blue
Verification with C2BBe1 2d 2x10^4 cells/well 24 h p.i. (n≥2)
Mutant name	orf	Mean LDH (% Wt)	Gene	Function (putative)	Morphology on Caco-2	Growth rate (this study)
774	ORF19.4640	0	PWP1	unknown function (rRNA processing protein)
209	ORF19.191	0.590159	KIC1	Member of the GCK-III subfamily of eukaryotic Ste20p kinases
1045	ORF19.7020	1.58041	KEX1	unknown function (pheromone-processing peptidase)
225	ORF19.290	2.69236	KRE5	UDP-glucose:glycoprotein glucosyltransferase
1035	ORF19.6927	2.7432	PEP8	Retrograde transport
660	ORF19.3829	3.44288	PHR1	Cell surface glycosidase
690*	ORF19.4056	3.81636	BRG1	Transcription factor; recruits Hda1 to hypha-specific promoters	X
71	ORF19.3335	4,3 (0,0 %)		unknown function (plasma membrane protein)
1119	ORF19.7610	5.07971	PTP3	protein tyrosine phosphatase	X
791	ORF19.4755	5.90955	KEX2	Subtilisin-like protease (proprotein convertase)	X
277	ORF19.728	6.47042	TSC11	Sphingolipid biosynthesis
761	ORF19.4545	7.4998	SWI4	component of SBF transcription complex involved in G1/S cell-cycle progression
493	ORF19.2378	9.27123	PKR1	syncytium formation
583	ORF19.3203	9.99546	RCY1	unknown function (F-box protein; endocytic membrane traffic and/or recycling)
584	ORF19.3207	11.5789	CCN1	G1 cyclin; cell-cycle regulated transcription (G1/S)
674	ORF19.3944	11.8541	GRR1	F-box protein component of the SCF ubiquitin-ligase complex
1095	ORF19.7381	12.6695	AHR1	Zn(II)2Cys6 transcription factor
726	ORF19.4292	13,6 (16,7 %)		membrane receptor (t-SNARE) involved in vacuolar transport, endocytosis, secretion
287	ORF19.783	14.5348	NEO1	unknown function (endocytosis, vesicle-mediated transport, vacuole organization)
1064	ORF19.7186	14.6487	CLB4	B-type mitotic cyclin
193	ORF19.30	16.4141	SPF1	P-type calcium-transporting ATPase
750	ORF19.4471	18.4057		unknown function (protein targeting to vacuole, ER membrane localization)
812	ORF19.4890	19.5186	CLA4	Ste20p family Ser/Thr kinase
229	ORF19.328	21,3 (33,0 %)	NPR2	unknown function (urea transporter)
1138	ORF19.11256	24.0181	PPG1	protein phosphatase of the Type 2A-related family
904	ORF19.5662	24.8961	PEP7	Vesicle transport protein
461	ORF19.2115	25,1 (14,0 %)	HMA1
734	ORF19.4353	27.4105	ULP2	SUMO deconjugation enzyme
562	ORF19.3049	27.4561	SPS1	unknown function (protein kinase activity)
956	ORF19.6124	27.7619	ACE2	Transcription factor
578	ORF19.3182	28.5778	GIS2	Translational activator for mRNAs with internal ribosome entry sites
779	ORF19.4670	29.9167	CAS5	Transcription factor
590	ORF19.3283	30.1531	OAR1	unknown function (3-oxoacyl-[acyl-carrier-protein] reductase (NADPH) activity)
497	ORF19.2444	32.7752	CHS7	chitin synthase III activity
534	ORF19.2781	33.2398		unknown function (serine/threonine kinase; tyrosine kinase)
579	ORF19.3187	33.4441	ZNC1	Zn(2)-Cys(6) transcription factor
131	ORF19.6143	34,4 (58,6 %)	FAO1	unknown function (long-chain-alcohol oxidase)
134	ORF19.6327	34.6252	HET1	sphingolipid transfer protein
175	ORF19.10841	34.6447	POX18	unknown function (peroxisomal protein)
208	ORF19.176	35.2204	OPT4	Oligopeptide transporter
563	ORF19.3060	36.7278	SWP1	unknown function (dolichyl-diphosphooligosaccharide-protein glycotransferase)
415	ORF19.1814	36.7417	STT4	phosphatidylinositol-4-kinase
568	ORF19.3108	39.2707	MGT1	unknown function (DNA repair methyltransferase)
678	ORF19.3995	39.4903	RIM13	Protease of the pH response pathway
544	ORF19.2886	39.5115	CEK1	ERK-family protein kinase
149	ORF19.7550	39,7 (107,1 %)	IFA14	unknown function (LPF family protein)
265	ORF19.663	39.7851	GIN4	Autophosphorylated kinase
535	ORF19.2787	40,6 (98,3 %)	PRY1	Pry family pathogenesis-related protein
200	ORF19.101	41.0815	RIM9	Protein required for alkaline pH response via the Rim101 signaling pathway
587	ORF19.3237	41,3 (109,8 %)		unknown function (ubiquitin chain polymerization)
680	ORF19.4002	41.4251	DUN1	unknown function (serine-threonine protein kinase)
401	ORF19.1702	42.1049	ARF3	unknown function
183	ORF19.12247	42,3 (98,7 %)		unknown function
218	ORF19.217	42.646		unknown function (sequence-specific DNA binding activity)
53	ORF19.2461	43,48 (44,1 %)	PRN4	unknown function (similarity to pirins)
621	ORF19.3534	43.6663	RHO3	Rho family GTPase
529	ORF19.2753	43.7561		unknown function (Zn(II)2Cys6 transcription)
379	ORF19.1567	45.4863		unknown function (Rab GTPase binding)
728	ORF19.4308	45.6024	HSL1	protein kinase
143	ORF19.7114	45.8771	CSA1	Surface antigen
207	ORF19.173	46.3663		C2H2 transcription factor
536	ORF19.2797	46,5 (54, 1%)		unknown function
573	ORF19.3122	47,0 (118,5 %)	ARR3	unknown function (arsenite transporter of the plasma membrane)
1069	ORF19.7214	48.0298		unknown function (Glucan 1,3-beta-glucosidase)
567	ORF19.3105	48.256		cytochrome P450 protein
210	ORF19.192	48,6 (95,7 %)		unknown function
1074	ORF19.7247	48.7744	RIM101	Transcription factor, alkaline pH response
195	ORF19.50	49,4 (94,5 %)		unknown function (SCF-dependent proteasomal ubiquitin-dependent protein)
706	ORF19.4182	50.0097		unknown function (drug response)
808	ORF19.4859	50,4 (83,9 %)	VPS41	vacuole organization and biogenesis
174	ORF19.10665	50,4 (107,4 %)		unknown function
145	ORF19.7314	50,6 (116,0 %)	CDG1	cysteine dioxygenase
130	ORF19.6037	50,8 (98,7 %)	ASM3	unkown function (secreted acid sphingomyelin phosphodiesterase)
275	ORF19.723	51.253	BCR1	Transcription factor
188	ORF19.13064	51,3 (97,2 %)		unknown function
239	ORF19.431	52.5266	ZCF2	Zn(II)2Cys6 transcription factor
240	ORF19.433	52,9 (111,3 %)		unknown function (Rab guanyl-nucleotide exchange factor activity)
226	ORF19.299	52.9559	ECM14	unknown function
203	ORF19.137	53,1 (86,1 %)		unknown function (transferase involved in phospholipid biosynthesis)
133	ORF19.6249	53,2 (129,4 %)	HAK1	unknown function (potassium transporter)
60	ORF19.2805	53.9993	PEX8	unknown function (peroxisomal biogenesis factor)
1099	ORF19.7391	57.4708	OCH1	Alpha-1,6-mannosyltransferase
796	ORF19.4785	57.9462	PTC1	protein phosphatase
402	ORF19.1718	58,7 (80,7 %)	ZCF8	Zn(II)2Cys6 transcription factor
72	ORF19.3374	58.7945	ECE1	Candidalysin, cytolytic peptide toxin
473	ORF19.2245	59.9837	YPT72	Vacuolar Rab small monomeric GTPase
1070	ORF19.7218	60.2033	RBE1	Pry family cell wall protein
1089	ORF19.7347	60,3 (117,8 %)		unknown function (ubiquitin-protein transferase activity)
1057	ORF19.7098	62,3 (118,8 %)		unknown function
1086	ORF19.7329	62,7 (115,5 %)		unknown function ( ubiquitin conjugating enzyme activity)
1108	ORF19.7475	62.9904	PHO81	regulation of hyphal development
273	ORF19.698	66 (93,4 %)		unknown function (integral ER membrane protein)
1030	ORF19.6838	67,3 (96,3 %)		unknown function
1058	ORF19.7105	67.551	FAR1	regulation of pheromone-mediated mating
1044	ORF19.7017	69,1 (121,6 %)	YOX1	unknown function (homeodomain-containing transcription factor)
1075	ORF19.7281	69,5 (119,5 %)	PDK2	pyruvate dehydrogenase kinase
117	ORF19.5449	69,9 (70,7 %)		unknown function (integral membrane protein)
1056	ORF19.7096	71.8015		unknown function
1020	ORF19.6741	72,5 (70,9 %)		unknown function (plasma membrane protein)
249	ORF19.548	72.7643	CDC10	Septin
1059	ORF19.7112	74,1 (120,8 %)	FRP2	unknown function (ferric reductase)
1036	ORF19.6928	74.6171	SAP9	Secreted aspartyl protease
452	ORF19.2064	78,0 (99,4 %)		unknown function (transcription factor )
253	ORF19.564	79.8937	KAR3	Kinesin-like microtubule motor protein
Mutant name	orf	Mean LDH (% SC5314)	Gene	Function (putative)	Morphology on Caco-2	Growth rate (this study)
483	orf19.3818	0	GOA1	Protein required for mitochondrial function/respiratory growth
600	orf19.2901	0	NUP60	unknown function (subunit of the nuclear pore complex)
HZY7-1	orf19.6102	20.5996	RCA1	bZIP transcription factor
HZY7-2	orf19.6102	20.7055	RCA1	bZIP transcription factor
HZY62	orf19.3294	21.0229	MBF1	Putative transcriptional coactivator
HZY2-1	orf19.1032	21.0582	SKO1	bZIP transcription factor
HZY15	orf19.6407	21.1287		unknown function (role in ribosomal large subunit biogenesis and localization)
HZY34	orf19.5133	21.1993	ZCF29	Zn(II)2Cys6 transcription factor
HZY14	orf19.5848	21.5168		unknown function (RING-type zinc finger protein)
HZY29	orf19.3012	21.5168	ARO80	unknown function (Zn(II)2Cys6 transcription factor)
HZY9	orf19.723	21.5168	BCR1	Transcription factor
HZY61	orf19.4649	21.6931	ZCF27	Zn(II)2Cys6 transcription factor
HZY65	orf19.2315	21.8695	RTG3	RNA polymerase II transcription factor
HZY5-1	orf19.861	23.4215	CAP4	unknown function (bZip transcription factor)	X
ceme-2	orf19.6848	23.932	VPS16	protein-vacuolar targeting
ceme-5	orf19.6640	24.5127	TPS1	Trehalose-6-phosphate synthase		X
SFY9	orf19.3969	24.7568	SFL2	Transcription factor involved in regulation of morphogenesis	X	X
RLS11	orf19.12465	24.8	ROB1	Zn(II)2Cys6 transcription factor
ceme-1	orf19.6848	25.8814	VPS16	protein-vacuolar targeting
FJS6	orf19.10882	26.5035	ECE1	Candidalysin, cytolytic peptide toxin
SFY8-2	orf19.8085	26.6689	SFL1	Transcription factor
586	orf19.7401	27.3821	ISW2	ATPase involved in chromatin remodeling		X
SFY27	orf19.259	28.2791		unknown function (60S ribosomal subunit assembly)	X	X
RLS12	orf19.12465	28.4	ROB1	Zn(II)2Cys6 transcription factor	X
JMR062	orf19.13331	28.8	NTO1	unknown function (histone acetyltransferase complex subunit)	X
ceme-16	orf19.1298	29.3239	NUP84	unknown function (structural constituent of nuclear pore activity)		X
ceme,6	orf19.6640	29.4069	TPS1	Trehalose-6-phosphate synthase
SFY14-2	orf19.5389	32.204	FKH2	Forkhead transcription factor	X	X
GG91-1	orf19.7612	33.9065	CTM1	unknown function (putative cytochrome c lysine methyltransferase)	X
GG91-5	orf19.7612	34.1493	CTM1	unknown function (putative cytochrome c lysine methyltransferase)	X
SFY5*	orf19.1253	35.156	PHO4	bHLH transcription factor of the myc-family
ceme-10	orf19.3023	36.6653	NGG1	unknown function (histone acetyltransferase activity)
281	orf19.7381	37.1939	AHR1	Zn(II)2Cys6 transcription factor
SFY14	orf19.5389	37.8732	FKH2	Forkhead transcription factor; morphogenesis regulator	X	X
863	orf19.7207	38.49	DOA4	unknown function (ubiquitin hydrolase)
282	orf19.7381	38.6224	AHR1	Zn(II)2Cys6 transcription factor
285	orf19.3202	39.3367		unknown function
844	orf19.3012	44.1895	ARO80	Zn(II)2Cys6 transcription factor
HZY66	orf19.1069	48.9802	RPN4	C2H2 transcription factor	X
880	orf19.7355	49,4 (80,5 %)	SSN8	component of RNA polymerase II holoenzyme
JJH5	orf19.337	57,4 (93,4 %)	VTI1	unknown function (SNAP receptor activity)
Mutant name	orf	Mean LDH (% SC5314)	Gene	Function (putative)	Morphology on Caco-2	Growth rate (Homann et al. 2009)
X110	orf19.4998	0	ROB1	Zn(II)2Cys6 transcription factor	X
X156	orf19.610	0.0200749	EFG1	bHLH transcription factor	X
X115	orf19.5908	1.18442	TEC1	TEA/ATTS transcription factor	X
X103	orf19.3063	4.02705	HFL1	unknown function (subunit of DNA polymerase II)	X	X
X132	orf19.7381	6.1559	AHR1	Zn(II)2Cys6 transcription factor
Y95	orf19.2119	7.85451	NDT80	meiosis-specific transcription factor
X137	orf19.723	13.2601	BCR1	Transcription factor
Y22*	orf19.4056	17.1001	BRG1	Transcription factor	X
Y94*	orf19.2088	18.6747	DPB4	DNA polymerase epsilon subunit	X	X
X155	orf19.3252	18.9555	DAL81	Zn(II)2Cys6 transcription factor	X	X
Y77	orf19.391	20.5376	UPC2	Zn2-Cys6 transcript factor
Y59	orf19.6124	24.486	ACE2	Transcription factor
X126	orf19.7247	24.8257	RIM101	Transcription factor; alkaline pH response
X162	orf19.4961	26.6507	STP2	Amino-acid-regulated transcription factor		X
Y4*	orf19.1253	30.9636	PHO4	bHLH transcription factor	X	X
X134	orf19.4545	32.0118	SWI4	component of the SBF transcription complex involved in G1/S cell-cycle progression
X124	orf19.6985	34,4 (47,8 %)	TEA1	Putative transcription factor with zinc cluster DNA-binding motif
X139	orf19.1275	36.9652	GAT1	GATA-type transcription factor; regulator of nitrogen utilization
X97	orf19.2476	39.7857		unknown function (histone demethylase activity)
X128	orf19.7436	40,2 (57,8 %)	AAF1	Possible regulatory protein; possible adhesin-like
X125	orf19.7150	41.2039	NRG1	Transcription factor/repressor
X152	orf19.2054	41.2242	FGR15	Transcription factor with zinc finger DNA-binding motif
X136	orf19.173	41.759		C2H2 transcription factor
X116	orf19.5910	44.3941	NTO1	unknown function (histone acetyltransferase complex subunit)
X140	orf19.1623	45.2916	CAP1	AP-1 bZIP transcription factor
X94*	orf19.2088	46.0106	DPB4	DNA polymerase epsilon subunit	X	X
X4*	orf19.1253	49.6047	PHO4	bHLH transcription factor	X	X
38			67 of 172

## Sheet: 102 hyper-damaging mutants
Data Set S2: C. albicans deletion mutants, which caused significantly higher damage to Caco-2 cells compared to the corresponding wild type.
Information is provided about the (putative) function of the deleted gene, the mutant strain's morphology on Caco-2 cells during the screening and growth in YPD at 30°C in growth curves (X = defective compared to wild type).
Noble collection: 51 mutants , Mitchell collection: 50 mutants, Homann mutants: 1 mutant, * more than one mutant for one ORF is in the list
Uncharacterized genes (CGD) marked in blue
Mutant name	orf	Mean LDH (in % Wt)	Gene	Function (putative)	Morphology on Caco-2	Growth rate (this study)
243	ORF19.460	253.87	CEK2	MAP kinase
107	ORF19.5141	242.487	IFA19	Unknown function
855	ORF19.5241	205.682	SNT1	NAD-independent histone deacetylase
650	ORF19.3753	204.512	SEF1	Zn2-Cys6 transcription factor; regulates iron uptake
93	ORF19.4758	200.964		Unknown function (reductase or dehydrogenase)
95	ORF19.4774	196.401	AOX1	Alternative oxidase
682	ORF19.4012	189.078	PCL5	Cyclin for Pho85 kinase
645	ORF19.3722	184.662		Unknown function (protein of rapamycin resistance)
786	ORF19.4729	182.047		Unknown function (histone deacetylation)
669	ORF19.3885	180.425		Unknown function (N-acetyltransferase activity)
670*	ORF19.3895	176.084	CHT2	GPI-linked chitinase
646	ORF19.3736	173.089	KAR4	Unknown function (transcription factor)
963	ORF19.6232	172.25	NPR1	Serine/threonine protein kinase
629	ORF19.3615	166.144		Unknown function
651	ORF19.3763	165.144		Unknown function
504	ORF19.2484	163.442		Unknown function (fungal-type vacuole localization)
644	ORF19.3720	159.293		Unknown function (regulation of endo-1,4-beta-xylanase activity)
642	ORF19.3707	158.602	YHB1	Nitric oxide dioxygenase
505	ORF19.2492	154.755	STE3	Unknown function (alpha mating-type-specific transcription)
944	ORF19.6011	154.663	SIN3	Transcriptional corepressor, histone deacetylase recruitment
506	ORF19.2517	150.716	HOL3	Unknown function (membrane transporter)
942	ORF19.5994	149.607	RHB1	Small G protein of the Ras superfamily
370	ORF19.1471	149.445	COX4	Cytochrome c oxidase subunit IV
606	ORF19.3418	142.606		Unknown function
550	ORF19.2941	138.455	SCW4	Unknown function (cell wall protein)
681	ORF19.4011	136.89		Unknown function (esterase/lipase)
672	ORF19.3928	136.621		Unknown function (transcription factor)
610	ORF19.3438	136.472		Unknown function (chaperone binding activity)
199	ORF19.100	134.701		Unknown function (hydrolase/lipase)
869	ORF19.5338	134.012	GAL4	Zn(II)2Cys6 transcription factor
676	ORF19.3982	132.824	MAL32	Maltase
673	ORF19.3936	132.552	GDE1	Glycerophosphocholine phosphodiesterase
592	ORF19.3311	131.477	IFD3	Unknown function (aldo/keto reductase)
704	ORF19.4174	130.107		Unknown function (nicotinamide riboside transmembrane transporter activity)
675	ORF19.3966	129.57	CRH12	CRH family cell wall protein
599	ORF19.3384	127.093	RBT1	Cell wall protein
716	ORF19.4242	125.195	CST20	Protein kinase of Ste20p/p65PAK family
511	ORF19.2605	125.174	PRK1	Unknown function (protein serine/threonine kinase)
867	ORF19.5326	124.602		Transcription factor
609	ORF19.3434	121.57	TRY5	Zn(II)2Cys6 transcription factor
924	ORF19.5848	119.487		Unknown function (RING-type zinc finger protein)
528	ORF19.2752	119.452	ADR1	C2H2 transcription factor
875	ORF19.5406	119.065		Plasma membrane associated protein phosphatase
619	ORF19.3488	117.98		Unknown function (aminoglycoside phosphotransferase/protein kinase)
903	ORF19.5661	117.219	PTC7	Protein phosphatase
856	ORF19.5247	114.566		Unknown function
845	ORF19.5178	114.448	ERG5	C-22 sterol Desaturase
960	ORF19.6202	112.9	RBT4	Pry family protein
934	ORF19.5940	112.157	ZCF32	Zn(II)2Cys6 transcription factor
966	ORF19.6245	110.021		Unknown function
837	ORF19.5138	109.508	IFA21	Unknown function (IPF family A protein)
Mutant	orf	Mean LDH (% SC5314)	Gene	Function (putative)	Morphology on Caco-2	Growth rate (this study)
653	orf19.4513	168.189		Unknown function
662	orf19.2270	166.918	SMF12	Unknown function (manganese transporter)
652	orf19.4513	162.153		Unknown function
708	orf19.5761	161.914	IHD1	Unknown function (GPI-anchored protein)
756	orf19.10841	160.643	POX18	Unknown function (peroxisomal protein)
818	orf19.4139	159.929
705 *	orf19.1276	154.686		Unknown function (selenoprotein/thioredoxin-like domain)
701	orf19.1331	153.177	HSM3	Unknown function (mismatch repair, proteasome regulatory particle assembly)
712	orf19.7576	152.542		Unknown function (alkyltransferase-like protein)
752	orf19.2350	151.986		MFS family transporter
677	orf19.6365	151.271	PTP1	Unknown function (Phosphotyrosine-specific protein phosphatase)
776	orf19.3707	150.715	YHB1	Nitric oxide dioxygenase
681	orf19.4116	150.556		Unknown function (N-acetyltransferase activity)
804	orf19.1793	150.556		Unknown function (phosphatidylinositol-3,5-bisphosphate binding activity)
DSY3332	orf19.7523	148.042	MKC1	MAP kinase
686	orf19.3678	147.141		Unknown function
706 *	orf19.1276	146.108		Unknown function (selenoprotein/thioredoxin-like domain)
648	orf19.4872	142.216		Unknown function
663	orf19.3190	141.342	HAL9	Zn(II)2Cys6 transcription factor
707	orf19.5761	140.866	IHD1	Unknown function (GPI-anchored protein)
CAGGO69	orf19.5674	140.648	PGA10	GPI anchored membrane protein
805	orf19.1793	137.927		Unknown function (phosphatidylinositol-3,5-bisphosphate binding activity)
671	orf19.4440	136.974	SEC34	Unknown function (protein transporter activity; role in CVT pathway)
772	orf19.1628	136.418	LAP41	Aminopeptidase yscI precursor
713	orf19.7576	132.685		Unknown function (alkyltransferase-like protein)
717	orf19.813	132.288		Unknown function
800	orf19.2061	131.414		Unknown function
DSY3370	orf19.6713	130.37	WOR4	C2H2 zinc finger protein
IM55-5	orf19.2332	129.359		Unknown function
766	orf19.425	127.601		Unknown function
DSY3422-9	orf19.4961	125.326	STP2	Amino-acid-regulated transcription factor
DSY3428-8	orf19.3434	123.527	TRY5	Zn(II)2Cys6 transcription factor
BRY468	orf19.3193	119.436	FCR3	bZIP transcription factor
CAGH819	orf19.4975	118.918	HYR1	GPI-anchored hyphal cell wall protein
DSY2989	orf19.681	118.166	HAP43	Transcription factor
OX71-6	orf19.10012	117.399	PGA26	GPI-anchored adhesin-like protein of the cell wall
CAGG773	orf19.5636	116.665	RBT5	GPI-linked cell wall protein
DSY3440 -17	orf19.173	115.697		C2H2 transcription factor
IA18-2	orf19.13103	112.258	MNN10	Alpha-1,6-mannosyltransferase
KO SSR1	orf19.7030	111.418	SSR1	Cell wall protein
CV89-3	orf19.2476	111.066		Unknown function (histone demethylase activity)
CAGFS19*	orf19.3895	110.548	CHT2	GPI-linked chitinase
CAGNR67	orf19.3380	110.42	HWP2	GPI-anchored, glycosylated cell wall protein
CAGAZ92	orf19.4477	107.007	CSH1	Aldo-keto reductase
KO ALS9*	orf19.45*	104.754	ALS9	ALS family cell-surface glycoprotein
CAGBL17	orf19.532	100.376	RBR2	Unknown function (cell wall protein)
CAGEI30	orf19.4981	100.054		Unknown function (cellular calcium ion homeostasis)
KO ALS9*	orf19.45*	99.6352	ALS9	ALS family cell-surface glycoprotein
CAGCD73	orf19.7114	94.6453	CSA1	Surface antigen
CAGEO32	orf19.5867	85.6959	WSC1	Unknown function (cell wall component)
Mutant	orf	Mean LDH (% SC5314)	Gene	Function (putative)	Morphology on Caco-2	Growth rate (Homann et al. 2009)
X25	orf19.4225	123.029	LEU3	Zn(II)2Cys6 transcription factor	X
			52 of 102
