# Supplementary material for: Candida albicans-Induced Epithelial Damage Mediates Translocation through Intestinal Barriers
Source: mBio. 2018 Jun 5;9(3):e00915-18. doi: 10.1128/mBio.00915-18 (PMC5989070; doi:10.1128/mBio.00915-18)
Supplement: DATA SET S3 [file mbo003183909sd3.xlsx]

## Sheet: Tabelle1
Primer name	Primer 5' - 3'
19.3335_S1	TTTTTCTTTTTCTTGCTTTTTCTTCTTTATCATTCTATAATCTTAAGAGATCTTAAACAGTCATTACCTATTCCTTGATTTATTTATTATTTCCTTAATCAAGATTGGTTTCTGTCGACAgaagcttcgtacgctgcaggtc
19.3335_S2	GGTAAACAACATCAATATTGTAATAAATTATCTTTAGATTTTCATACACAAACTTGAAACACATTCATCCTAATTTACTTAAACTATACCTCACAGTTTAtctgatatcatcgatgaattcgag
TEA1_S1	TCAATCAAACATTCTTTTAATTGATTTGGCTTATTCAATTTAACTGCTTAATTTATGCTCATTTAATATATATATTCTTTCTTTGTCATTCAAATTCTAAATAGGGCTGTCATGATAAGGgaagcttcgtacgctgcaggtc
TEA1_S2	AAAGTTTCTCTCTTCTCTCTAGTATATATTACAGTCATTTCTAGCATAACCAAATATCTATATCTATATATAGTCATATATCACAAATATTTGCGGTTCAtctgatatcatcgatgaattcgag
AAF1_S1	ACATTGATTTTATTCTTGTTTAAAGTTCAAAATCCGACACAAATAATAATACAAACATTTATATTTGATTTTTAAAAAGATACATTGGTGCTTACTATACCTGTTTCGCAGGATTAATTCgaagcttcgtacgctgcaggtc
AAF1_S2	CAATATTACGGCGTTGTTGATAGTTTGTAGTTACATGTATGCGTATACAAAAAATATAAACCCCTACATTAAACACTACATCAAAAATTTGTAAGCTAACtctgatatcatcgatgaattcgag
NPR2_S1	AAAACCCAAACAATCAGTAAAGGTGGAAACTAGAAAAAAAAAAGGATTTCATGATAATCGCATACTTTGGACAAACAGTTCTTGTGTACATGGTATTACACTGGGGTCTTCATTTGTGTCgaagcttcgtacgctgcaggtc
NPR2_S2	ACAATCAACAAACAACCAAAACAACAAAGGAAAAAAAAAAAATTTGTATAGTAATCCAATTTCAGTTTGGAATCAGCCAAAGCACACTACCACCCATTTAtctgatatcatcgatgaattcgag
HMA1_S1	TAGTGTATAGATAGATGTACCGAATATATAAACTTTTATCAGTGAGAAGAAGAAGAGAAAAAAAAATTTTTTTTTTTTTTTTTGGGTCCATCATCCTTAGTAATAACGTCGCATGCCATGgaagcttcgtacgctgcaggtc
HMA1_S2	AAAACCCTTGAACAGAAACATCGTTGATGAAAAAGAAACAGAGAAATTTTTTTTTTTGGGAGTTGCGAGCAAATAAAAAATTGCTTTTTCTATACACCTTtctgatatcatcgatgaattcgag
19.2797_S1	AATTAATTAAAATAAACAACATTCTATATTGGTGTATATCCTGGAACGAAAAAGAAATCGGCTTCAAAGTGAAAGAGTTGCTAATAGCCATCCTCTTATTTTTTGTGGAGCCTTTCATGAgaagcttcgtacgctgcaggtc
19.2797_B_S1	AATTAATTAAAATAAACAACGTTCTATGTTGGTGTATATCCTGGAACGAAAAAGAAATTGGCTTCAAAGTGAAAGAGTTGCTAATAGCCATCCTCTTATTTTTTGTGGAGCCTTTCATGAgaagcttcgtacgctgcaggtc
19.2797_S2	TTTCGTATATTTATTTCTCTCTCTGGTAGCATTTTTTGATTCACCATCCATTCAGATTCAATTGTACACCACTTTCAACAATAGTTTTATATACTAATATtctgatatcatcgatgaattcgag
M726_9_S1	ATACTTGACAGTTGTACCTGTGGTCACATTTATTTGTTGATCAGAAGCAATATTTGGTGTGAACTATCCCCAACTTCTATAGCCAACCATCGTCTATATCAAATCTGTTTGGCATGACGAgaagcttcgtacgctgcaggtc
M726_9_S1 B	ATACTTGACAGTTGTACCTGTGGTCACATTTATTTGTTGATCAGAAGCAATATTTGGTGTGAACTATCCCCAACTTCTATAGCCAACCACCGTCTCTATCAAATCTGTTTGGCATGACGAgaagcttcgtacgctgcaggtc
M726_S2	TTTATGGAAAATATAGACTTTAATAGATAAAATTTTTGTAAATATACATATAATTACATTCACTAATAAAGAGCAAACTTCTCCTCTGTACATTTATTTTtctgatatcatcgatgaattcgag
19.3335_fwd	TATTGTTTGCGCTCCACAAG
19.3335_rev	GCTCTCCTGTCAGTGTGTTA
AAF1_fwd	TTTTAGAAGATTCAGCGGCG
AAF1_rev	CAATTGTGCGCATGTTGATG
PEP12_fwd	CGACGAAGCTGGTTACATTC
PEP12_rev	GACATTGCTGGGGATGAATG
TEA1_V3	GGATCACGTGACAAATTGCTTTAA
TEA1_V5	ATCGTTTAGTCAAGAATCAGTTGTT
NPR2_W6	ACTAGCTCAATAATAGCTTATTTG
NPR2_V5	CTCTTAACTCTTCCTACCGGGAAT
HMA1_V3	TTGTTTCTTCTTCAACTCTTCATC
HMA1_V5	TAATACTGCTAGAGATGTCACATT
19.2797_V3	GGATCAAGTCTATAGCTTTCTGTT
19.2797_V5	GTTAATATCCAACCACCAAACTTT
HIS-F2	GGACGAATTGAAGAAAGCTGGTGCAACCG
HIS-R2	CAACGAAATGGCCTCCCCTACCACAG
ARG-F2	GGATATGTTGGCTACTGATTTAGC
ARG-R2	AATGGATCAGTGGCACCGGTG
URA-F2	GGAGTTGGATTAGATGATAAAGGTGATGG
RPF-1	GAGCAGTGTACACACACACATCTTG
